# Supplementary material for: Temporal gut microbiota dysbiosis links metabolic impairment, LDL desialylation, and accelerated atherosclerosis in LDLR−/− mice
Source: Front Med (Lausanne). 2026 Jul 1;13:1754833. doi: 10.3389/fmed.2026.1754833 (PMC13372019; doi:10.3389/fmed.2026.1754833)
Supplement: Supplementary file 4 [file Table_2.xlsx]

## Sheet: WT0-8-12
ID	Pathway
ANAGLYCOLYSIS-PWY	glycolysis III (from glucose)
NONOXIPENT-PWY	pentose phosphate pathway (non-oxidative branch)
PEPTIDOGLYCANSYN-PWY	peptidoglycan biosynthesis I (meso-diaminopimelate containing)
PHOSLIPSYN-PWY	superpathway of phospholipid biosynthesis III (E. coli)
PWY0-1319	CDP-diacylglycerol biosynthesis II
PWY0-1586	peptidoglycan maturation (meso-diaminopimelate containing)
PWY-2942	L-lysine biosynthesis III
PWY4FS-7	phosphatidylglycerol biosynthesis I (acyl-[acp] donor)
PWY4FS-8	phosphatidylglycerol biosynthesis II (acyl-CoA donor)
PWY-5097	Fatty Acid Elongation -- Saturated
PWY-5100	pyruvate fermentation to acetate and lactate II
PWY-5667	CDP-diacylglycerol biosynthesis
PWY-5686	UMP biosynthesis
PWY-5973	cis-vaccenate biosynthesis
PWY-6121	5-aminoimidazole ribonucleotide biosynthesis
PWY-6122	5-aminoimidazole ribonucleotide biosynthesis II
PWY-6123	inosine-5'-phosphate biosynthesis
PWY-6126	superpathway of adenosine nucleotides de novo biosynthesis II (from IMP and L-aspartate)
PWY-6277	superpathway of 5-aminoimidazole ribonucleotide biosynthesis (from PRPP)
PWY-6385	peptidoglycan biosynthesis III (mycobacteria)
PWY-6386	UDP-N-acetylmuramoyl-pentapeptide biosynthesis II (lysine-containing)
PWY-6387	UDP-N-acetylmuramoyl-pentapeptide biosynthesis I (meso-diaminopimelate containing)
PWY-7208	superpathway of pyrimidine nucleobases salvage
PWY-7219	adenosine ribonucleotides de novo biosynthesis
PWY-7220	adenosine deoxyribonucleotides de novo biosynthesis II
PWY-7221	guanosine ribonucleotides de novo biosynthesis
PWY-7222	guanosine deoxyribonucleotides de novo biosynthesis II
PWY-7229	superpathway of adenosine nucleotides de novo biosynthesis I (from IMP and L-aspartate)
PWY-7663	gondoate biosynthesis (anaerobic)
THRESYN-PWY	Threonine Biosynthesis

## Sheet: ND0-8-12
ID	Pathway
ANAEROFRUCAT-PWY	homolactic fermentation
ANAGLYCOLYSIS-PWY	glycolysis III (from glucose)
CALVIN-PWY	Calvin-Benson-Bassham cycle
DTDPRHAMSYN-PWY	dTDP-L-rhamnose biosynthesis (
GLYCOLYSIS	GLYCOLYSIS
NONOXIPENT-PWY	pentose phosphate pathway (non-oxidative branch)		磷酸戊糖途径（非氧化分支）I
PEPTIDOGLYCANSYN-PWY	peptidoglycan biosynthesis I (meso-diaminopimelate containing)
PHOSLIPSYN-PWY	superpathway of phospholipid biosynthesis III (E. coli)
PWY0-1319	CDP-diacylglycerol biosynthesis I
PWY-5100	pyruvate fermentation to acetate and lactate II
PWY-5101	L-isoleucine biosynthesis II
PWY-5104	L-isoleucine biosynthesis IV
PWY-5484	glycolysis II (from fructose 6-phosphate)
PWY-5667	CDP-diacylglycerol biosynthesis
PWY-5686	UMP biosynthesis
PWY-6121	5-aminoimidazole ribonucleotide biosynthesis
PWY-6122	5-aminoimidazole ribonucleotide biosynthesis II
PWY-6126	superpathway of adenosine nucleotides de novo biosynthesis II (from IMP and L-aspartate)
PWY-6277	superpathway of 5-aminoimidazole ribonucleotide biosynthesis (from PRPP)
PWY-6385	peptidoglycan biosynthesis III (mycobacteria)
PWY-6386	UDP-N-acetylmuramoyl-pentapeptide biosynthesis II (lysine-containing)
PWY-6387	UDP-N-acetylmuramoyl-pentapeptide biosynthesis I (meso-diaminopimelate containing)
PWY-7111	pyruvate fermentation to isobutanol (engineered)
PWY-7208	superpathway of pyrimidine nucleobases salvage
PWY-7219	adenosine ribonucleotides de novo biosynthesis
PWY-7220	adenosine deoxyribonucleotides de novo biosynthesis II
PWY-7221	guanosine ribonucleotides de novo biosynthesis
PWY-7222	guanosine deoxyribonucleotides de novo biosynthesis II
PWY-7229	superpathway of adenosine nucleotides de novo biosynthesis I (from IMP and L-aspartate)
TRNA-CHARGING-PWY	tRNA charging

## Sheet: HCD0-8-12
ID	Pathway
ANAEROFRUCAT-PWY	homolactic fermentation
ANAGLYCOLYSIS-PWY	glycolysis III (from glucose)
CALVIN-PWY	Calvin-Benson-Bassham cycle
GLYCOLYSIS	GLYCOLYSIS
ILEUSYN-PWY	L-isoleucine biosynthesis I (from threonine)
NONOXIPENT-PWY	pentose phosphate pathway (non-oxidative branch)
PEPTIDOGLYCANSYN-PWY	peptidoglycan biosynthesis I (meso-diaminopimelate containing)
PHOSLIPSYN-PWY	superpathway of phospholipid biosynthesis III (E. coli)
PWY0-1319	CDP-diacylglycerol biosynthesis I
PWY-5100	pyruvate fermentation to acetate and lactate II
PWY-5101	L-isoleucine biosynthesis II
PWY-5484	L-isoleucine biosynthesis II
PWY-5667	CDP-diacylglycerol biosynthesis
PWY-5686	UMP biosynthesis
PWY-6121	5-aminoimidazole ribonucleotide biosynthesis
PWY-6122	5-aminoimidazole ribonucleotide biosynthesis II
PWY-6126	superpathway of adenosine nucleotides de novo biosynthesis II (from IMP and L-aspartate)
PWY-621	sucrose degradation III (sucrose invertase)
PWY-6277	superpathway of 5-aminoimidazole ribonucleotide biosynthesis (from PRPP)
PWY-6385	peptidoglycan biosynthesis III (mycobacteria)
PWY-6386	UDP-N-acetylmuramoyl-pentapeptide biosynthesis II (lysine-containing)
PWY-6387	UDP-N-acetylmuramoyl-pentapeptide biosynthesis I (meso-diaminopimelate containing)
PWY-6609	adenine and adenosine salvage III
PWY-7111	pyruvate fermentation to isobutanol (engineered)
PWY-7208	superpathway of pyrimidine nucleobases salvage
PWY-7219	adenosine ribonucleotides de novo biosynthesis
PWY-7221	guanosine ribonucleotides de novo biosynthesis
PWY-7229	superpathway of adenosine nucleotides de novo biosynthesis I (from IMP and L-aspartate)
TRNA-CHARGING-PWY	tRNA charging
VALSYN-PWY	L-valine biosynthesis (VALSYN-PWY)

## Sheet: ND-WT-0
ID	Pathway
ANAGLYCOLYSIS-PWY	glycolysis III (from glucose)
CALVIN-PWY	ANAGLYCOLYSIS-PWY
GLYCOLYSIS	GLYCOLYSIS
NONOXIPENT-PWY	pentose phosphate pathway (non-oxidative branch)
PEPTIDOGLYCANSYN-PWY	peptidoglycan biosynthesis I (meso-diaminopimelate containing)
PHOSLIPSYN-PWY	superpathway of phospholipid biosynthesis III (E. coli)
PWY0-1319	CDP-diacylglycerol biosynthesis II
PWY-2942	L-lysine biosynthesis III
PWY-5100	pyruvate fermentation to acetate and lactate II
PWY-5101	L-isoleucine biosynthesis II
PWY-5104	L-isoleucine biosynthesis IV
PWY-5667	CDP-diacylglycerol biosynthesis
PWY-5686	UMP biosynthesis
PWY-5973	cis-vaccenate biosynthesis
PWY-6121	5-aminoimidazole ribonucleotide biosynthesis
PWY-6122	5-aminoimidazole ribonucleotide biosynthesis II
PWY-6126	superpathway of adenosine nucleotides de novo biosynthesis II (from IMP and L-aspartate)
PWY-6277	superpathway of adenosine nucleotides de novo biosynthesis II (from IMP and L-aspartate)
PWY-6385	peptidoglycan biosynthesis III (mycobacteria)
PWY-6386	UDP-N-acetylmuramoyl-pentapeptide biosynthesis II (lysine-containing)
PWY-6387	UDP-N-acetylmuramoyl-pentapeptide biosynthesis I (meso-diaminopimelate containing)
PWY-7111	pyruvate fermentation to isobutanol (engineered)
PWY-7208	superpathway of pyrimidine nucleobases salvage
PWY-7219	adenosine ribonucleotides de novo biosynthesis
PWY-7220	adenosine deoxyribonucleotides de novo biosynthesis II
PWY-7221	guanosine ribonucleotides de novo biosynthesis
PWY-7222	guanosine deoxyribonucleotides de novo biosynthesis II
PWY-7229	superpathway of adenosine nucleotides de novo biosynthesis I (from IMP and L-aspartate)
PWY-7663	gondoate biosynthesis (anaerobic)
TRNA-CHARGING-PWY	tRNA charging

## Sheet: WT-ND-HCD-8
ID	Pathway
ANAGLYCOLYSIS-PWY	glycolysis III (from glucose)
BRANCHED-CHAIN-AA-SYN-PWY	superpathway of branched chain amino acid biosynthesis
CALVIN-PWY	ANAGLYCOLYSIS-PWY
GLYCOLYSIS	GLYCOLYSIS
ILEUSYN-PWY	L-isoleucine biosynthesis I (from threonine)
NONOXIPENT-PWY	pentose phosphate pathway (non-oxidative branch)
PHOSLIPSYN-PWY	superpathway of phospholipid biosynthesis III (E. coli)
PWY0-1319	CDP-diacylglycerol biosynthesis II
PWY-2942	L-lysine biosynthesis III
PWY-3001	superpathway of L-isoleucine biosynthesis I
PWY-5100	pyruvate fermentation to acetate and lactate II
PWY-5101	L-isoleucine biosynthesis II
PWY-5103	L-isoleucine biosynthesis III
PWY-5104	L-isoleucine biosynthesis IV
PWY-5667	CDP-diacylglycerol biosynthesis
PWY-5686	UMP biosynthesis
PWY-6121	5-aminoimidazole ribonucleotide biosynthesis
PWY-6122	5-aminoimidazole ribonucleotide biosynthesis II
PWY-6277	superpathway of adenosine nucleotides de novo biosynthesis II (from IMP and L-aspartate)
PWY-6387	UDP-N-acetylmuramoyl-pentapeptide biosynthesis I (meso-diaminopimelate containing)
PWY-6609	adenine and adenosine salvage III
PWY-6737	starch degradation V
PWY-7111	pyruvate fermentation to isobutanol (engineered)
PWY-7208	superpathway of pyrimidine nucleobases salvage
PWY-7219	adenosine ribonucleotides de novo biosynthesis
PWY-7221	guanosine ribonucleotides de novo biosynthesis
PWY-7229	superpathway of adenosine nucleotides de novo biosynthesis I (from IMP and L-aspartate)
THRESYN-PWY	Threonine Biosynthesis
TRNA-CHARGING-PWY	tRNA charging
VALSYN-PWY	L-valine biosynthesis (VALSYN-PWY)

## Sheet: WT-ND-HCD-12
ID	Pathway
ANAGLYCOLYSIS-PWY	glycolysis III (from glucose)
COA-PWY	Calvin-Benson-Bassham cycle
NONOXIPENT-PWY	pentose phosphate pathway (non-oxidative branch)
P161-PWY	acetylene degradation (anaerobic)
PEPTIDOGLYCANSYN-PWY	peptidoglycan biosynthesis I (meso-diaminopimelate containing)
PHOSLIPSYN-PWY	superpathway of phospholipid biosynthesis III (E. coli)
PWY0-1319	CDP-diacylglycerol biosynthesis I
PWY0-1586	peptidoglycan maturation (meso-diaminopimelate containing)
PWY4FS-7	phosphatidylglycerol biosynthesis I (acyl-[acp] donor)
PWY4FS-8	phosphatidylglycerol biosynthesis II (acyl-CoA donor)
PWY-5100	pyruvate fermentation to acetate and lactate II
PWY-5484	L-isoleucine biosynthesis II
PWY-5667	CDP-diacylglycerol biosynthesis
PWY-5686	UMP biosynthesis
PWY-6121	5-aminoimidazole ribonucleotide biosynthesis
PWY-6122	5-aminoimidazole ribonucleotide biosynthesis II
PWY-6126	superpathway of adenosine nucleotides de novo biosynthesis II (from IMP and L-aspartate)
PWY-621	sucrose degradation III (sucrose invertase)
PWY-6277	superpathway of 5-aminoimidazole ribonucleotide biosynthesis (from PRPP)
PWY-6317	superpathway of 5-aminoimidazole ribonucleotide biosynthesis (from PRPP)
PWY-6385	peptidoglycan biosynthesis III (mycobacteria)
PWY-6386	UDP-N-acetylmuramoyl-pentapeptide biosynthesis II (lysine-containing)
PWY-6387	UDP-N-acetylmuramoyl-pentapeptide biosynthesis I (meso-diaminopimelate containing)
PWY-7208	superpathway of pyrimidine nucleobases salvage
PWY-7219	adenosine ribonucleotides de novo biosynthesis
PWY-7220	adenosine ribonucleotides de novo biosynthesis
PWY-7221	guanosine ribonucleotides de novo biosynthesis
PWY-7222	guanosine deoxyribonucleotides de novo biosynthesis II
PWY-7229	superpathway of adenosine nucleotides de novo biosynthesis I (from IMP and L-aspartate)
TRNA-CHARGING-PWY	tRNA charging
