# Supplementary material for: Temporal gut microbiota dysbiosis links metabolic impairment, LDL desialylation, and accelerated atherosclerosis in LDLR−/− mice
Source: Front Med (Lausanne). 2026 Jul 1;13:1754833. doi: 10.3389/fmed.2026.1754833 (PMC13372019; doi:10.3389/fmed.2026.1754833)
Supplement: Supplementary file 5 [file Table_3.xlsx]

## Sheet: persistent 
domain	kingdom	phylum	class	order	family	genus	species	asv	HCD_1_12W	HCD_2_12W	HCD_3_12W	HCD_4_12W	HCD_5_12W	Total	Percent	Prevalence
d__Bacteria	k__norank_d__Bacteria	p__Actinomycetota	c__Actinobacteria	o__Bifidobacteriales	f__Bifidobacteriaceae	g__Bifidobacterium	s__unclassified_g__Bifidobacterium	ASV153	4818	5240	3963	4532	4951	23504	0.160546	1
d__Bacteria	k__norank_d__Bacteria	p__Actinomycetota	c__Actinobacteria	o__Bifidobacteriales	f__Bifidobacteriaceae	g__Bifidobacterium	s__unclassified_g__Bifidobacterium	ASV4	1856	1704	1484	1661	1481	8186	0.055915300546399996	1
d__Bacteria	k__norank_d__Bacteria	p__Actinomycetota	c__Coriobacteriia	o__Coriobacteriales	f__Atopobiaceae	g__Coriobacteriaceae_UCG-002	s__uncultured_bacterium_g__Coriobacteriaceae_UCG-002	ASV2	27	2577	48	22	1726	4400	0.0300546448087	1
d__Bacteria	k__norank_d__Bacteria	p__Actinomycetota	c__Coriobacteriia	o__Coriobacteriales	f__Atopobiaceae	g__unclassified_f__Atopobiaceae	s__unclassified_f__Atopobiaceae	ASV23	5063	136	7300	4472	152	17123	0.11696	1
d__Bacteria	k__norank_d__Bacteria	p__Actinomycetota	c__Coriobacteriia	o__Coriobacteriales	f__Eggerthellaceae	g__Adlercreutzia	s__mouse_gut_metagenome_g__Adlercreutzia	ASV41	19	44	23	15	45	146	0.0009972677595630002	1
d__Bacteria	k__norank_d__Bacteria	p__Actinomycetota	c__Coriobacteriia	o__Coriobacteriales	f__Eggerthellaceae	g__Adlercreutzia	s__unclassified_g__Adlercreutzia	ASV313	22	57	18	24	17	138	0.0009426229508200002	1
d__Bacteria	k__norank_d__Bacteria	p__Actinomycetota	c__Coriobacteriia	o__Coriobacteriales	f__Eggerthellaceae	g__Adlercreutzia	s__unclassified_g__Adlercreutzia	ASV61	25	15	14	30	0	84	0.0005737704918029999	0.8
d__Bacteria	k__norank_d__Bacteria	p__Bacillota	c__Bacilli	o__Bacillales	f__Bacillaceae	g__Litchfieldia	s__Lactobacillus_vaginalis_g__Litchfieldia	ASV1889	0	96	33	38	65	232	0.00158469945355	0.8
d__Bacteria	k__norank_d__Bacteria	p__Bacillota	c__Bacilli	o__Erysipelotrichales	f__Erysipelatoclostridiaceae	g__Thomasclavelia	s__uncultured_bacterium_g__Thomasclavelia	ASV443	79	10	18	56	51	214	0.00146174863388	1
d__Bacteria	k__norank_d__Bacteria	p__Bacillota	c__Bacilli	o__Erysipelotrichales	f__Erysipelatoclostridiaceae	g__unclassified_f__Erysipelatoclostridiaceae	s__unclassified_f__Erysipelatoclostridiaceae	ASV437	0	5	4	10	2	21	0.000143442622951	0.8
d__Bacteria	k__norank_d__Bacteria	p__Bacillota	c__Bacilli	o__Erysipelotrichales	f__Erysipelotrichaceae	g__Dubosiella	s__uncultured_bacterium_g__Dubosiella	ASV236	178	515	242	142	319	1396	0.00953551912568	1
d__Bacteria	k__norank_d__Bacteria	p__Bacillota	c__Bacilli	o__Erysipelotrichales	f__Erysipelotrichaceae	g__Dubosiella	s__uncultured_bacterium_g__Dubosiella	ASV414	2427	1534	2592	1954	877	9384	0.0640983606557	1
d__Bacteria	k__norank_d__Bacteria	p__Bacillota	c__Bacilli	o__Erysipelotrichales	f__Erysipelotrichaceae	g__Dubosiella	s__uncultured_bacterium_g__Dubosiella	ASV48	1334	927	1733	1106	553	5653	0.038613387978099996	1
d__Bacteria	k__norank_d__Bacteria	p__Bacillota	c__Bacilli	o__Erysipelotrichales	f__Erysipelotrichaceae	g__Faecalibaculum	s__unclassified_g__Faecalibaculum	ASV9	493	935	457	519	693	3097	0.021154371584700002	1
d__Bacteria	k__norank_d__Bacteria	p__Bacillota	c__Bacilli	o__Erysipelotrichales	f__Erysipelotrichaceae	g__Faecalibaculum	s__uncultured_bacterium_g__Faecalibaculum	ASV413	2614	102	1640	1813	87	6256	0.042732240437199996	1
d__Bacteria	k__norank_d__Bacteria	p__Bacillota	c__Bacilli	o__Erysipelotrichales	f__Erysipelotrichaceae	g__Ileibacterium	s__Ileibacterium_valens	ASV1	4070	3469	4157	2320	10920	24936	0.17032786885200002	1
d__Bacteria	k__norank_d__Bacteria	p__Bacillota	c__Bacilli	o__Erysipelotrichales	f__Erysipelotrichaceae	g__Ileibacterium	s__Ileibacterium_valens	ASV19	360	153	354	203	480	1550	0.0105874	1
d__Bacteria	k__norank_d__Bacteria	p__Bacillota	c__Bacilli	o__Erysipelotrichales	f__Erysipelotrichaceae	g__Ileibacterium	s__Ileibacterium_valens	ASV20	289	267	370	194	793	1913	0.013066939890700001	1
d__Bacteria	k__norank_d__Bacteria	p__Bacillota	c__Bacilli	o__Lactobacillales	f__Lactobacillaceae	g__Lactobacillus	s__unclassified_g__Lactobacillus	ASV21	1807	5016	1005	1921	3941	13690	0.09351092896169999	1
d__Bacteria	k__norank_d__Bacteria	p__Bacillota	c__Bacilli	o__Lactobacillales	f__Lactobacillaceae	g__Ligilactobacillus	s__unclassified_g__Ligilactobacillus	ASV427	224	751	239	522	126	1862	0.012718579235000001	1
d__Bacteria	k__norank_d__Bacteria	p__Bacillota	c__Bacilli	o__Lactobacillales	f__Lactobacillaceae	g__Ligilactobacillus	s__unclassified_g__Ligilactobacillus	ASV46	988	3746	1251	2581	587	9153	0.0625204918033	1
d__Bacteria	k__norank_d__Bacteria	p__Bacillota	c__Bacilli	o__unclassified_c__Bacilli	f__unclassified_c__Bacilli	g__unclassified_c__Bacilli	s__unclassified_c__Bacilli	ASV30	71	457	205	257	305	1295	0.0088456284153	1
d__Bacteria	k__norank_d__Bacteria	p__Bacillota	c__Clostridia	o__Clostridiales	f__Clostridiaceae	g__Clostridium	s__unclassified_g__Clostridium	ASV15	199	68	282	389	55	993	0.00678278688525	1
d__Bacteria	k__norank_d__Bacteria	p__Bacillota	c__Clostridia	o__Lachnospirales	f__Lachnospiraceae	g__Blautia	s__unclassified_g__Blautia	ASV31	106	269	243	55	203	876	0.0059836065573800005	1
d__Bacteria	k__norank_d__Bacteria	p__Bacillota	c__Clostridia	o__Lachnospirales	f__Lachnospiraceae	g__Extibacter	s__unclassified_g__Extibacter	ASV420	24	15	32	32	39	142	0.0009699453551910001	1
d__Bacteria	k__norank_d__Bacteria	p__Bacillota	c__Clostridia	o__Lachnospirales	f__Lachnospiraceae	g__Lachnoclostridium	s__unclassified_g__Lachnoclostridium	ASV615	38	17	20	71	0	146	0.0009972677595630002	0.8
d__Bacteria	k__norank_d__Bacteria	p__Bacillota	c__Clostridia	o__Lachnospirales	f__Lachnospiraceae	g__Marvinbryantia	s__Clostridiales_bacterium_CIEAF_012	ASV53	123	95	51	318	0	587	0.004009562841530001	0.8
d__Bacteria	k__norank_d__Bacteria	p__Bacillota	c__Clostridia	o__Lachnospirales	f__Lachnospiraceae	g__unclassified_f__Lachnospiraceae	s__unclassified_f__Lachnospiraceae	ASV13	135	58	210	225	130	758	0.00517759562842	1
d__Bacteria	k__norank_d__Bacteria	p__Bacillota	c__Clostridia	o__Lachnospirales	f__Lachnospiraceae	g__unclassified_f__Lachnospiraceae	s__unclassified_f__Lachnospiraceae	ASV63	179	51	88	210	12	540	0.0036885245901599997	1
d__Bacteria	k__norank_d__Bacteria	p__Bacillota	c__Clostridia	o__Lachnospirales	f__Lachnospiraceae	g__unclassified_f__Lachnospiraceae	s__unclassified_f__Lachnospiraceae	ASV65	42	6	14	23	0	85	0.0005806010928960001	0.8
d__Bacteria	k__norank_d__Bacteria	p__Bacillota	c__Clostridia	o__Oscillospirales	f__Oscillospiraceae	g__NK4A214_group	s__unidentified_g__NK4A214_group	ASV38	29	87	50	71	34	271	0.0018510928961700001	1
d__Bacteria	k__norank_d__Bacteria	p__Bacillota	c__Clostridia	o__Oscillospirales	f__Oscillospiraceae	g__unclassified_f__Oscillospiraceae	s__unclassified_f__Oscillospiraceae	ASV51	15	49	6	14	26	110	0.000751366120219	1
d__Bacteria	k__norank_d__Bacteria	p__Bacillota	c__Clostridia	o__Oscillospirales	f__Oscillospiraceae	g__unclassified_f__Oscillospiraceae	s__unclassified_f__Oscillospiraceae	ASV89	11	41	18	14	21	105	0.000717213114754	1
d__Bacteria	k__norank_d__Bacteria	p__Bacillota	c__Clostridia	o__Oscillospirales	f__Ruminococcaceae	g__Paludicola	s__unclassified_g__Paludicola	ASV76	3	6	4	23	6	42	0.000286885245902	1
d__Bacteria	k__norank_d__Bacteria	p__Bacillota	c__Clostridia	o__Peptostreptococcales-Tissierellales	f__Anaerovoracaceae	g__unclassified_f__Anaerovoracaceae	s__unclassified_f__Anaerovoracaceae	ASV135	17	18	27	57	5	124	0.0008469945355189999	1
d__Bacteria	k__norank_d__Bacteria	p__Bacillota	c__Clostridia	o__Peptostreptococcales-Tissierellales	f__Peptostreptococcaceae	g__Romboutsia	s__unclassified_g__Romboutsia	ASV285	821	19	354	1076	0	2270	0.0155054644809	0.8
d__Bacteria	k__norank_d__Bacteria	p__Bacteroidota	c__Bacteroidia	o__Bacteroidales	f__Bacteroidaceae	g__Bacteroides	s__unclassified_g__Bacteroides	ASV423	34	114	21	24	197	390	0.0026639344262300003	1
d__Bacteria	k__norank_d__Bacteria	p__Bacteroidota	c__Bacteroidia	o__Bacteroidales	f__Muribaculaceae	g__norank_f__Muribaculaceae	s__uncultured_bacterium_f__Muribaculaceae	ASV690	26	4	11	27	26	94	0.000642076502732	1
d__Bacteria	k__norank_d__Bacteria	p__Bacteroidota	c__Bacteroidia	o__Bacteroidales	f__Rikenellaceae	g__Rikenellaceae_RC9_gut_group	s__uncultured_organism_g__Rikenellaceae_RC9_gut_group	ASV34	12	12	7	0	46	77	0.0005259562841530001	0.8
d__Bacteria	k__norank_d__Bacteria	p__Pseudomonadota	c__Gammaproteobacteria	o__Burkholderiales	f__Sutterellaceae	g__Turicimonas	s__Burkholderiales_bacterium_YL45	ASV59	19	0	14	14	59	106	0.000724043715847	0.8
d__Bacteria	k__norank_d__Bacteria	p__Pseudomonadota	c__Gammaproteobacteria	o__Enterobacterales	f__Enterobacteriaceae	g__Escherichia-Shigella	s__unclassified_g__Escherichia-Shigella	ASV85	9	53	39	10	4	115	0.0007855191256830001	1
d__Bacteria	k__norank_d__Bacteria	p__Thermodesulfobacteriota	c__Desulfovibrionia	o__Desulfovibrionales	f__Desulfovibrionaceae	g__norank_f__Desulfovibrionaceae	s__uncultured_bacterium_f__Desulfovibrionaceae	ASV7	358	200	289	198	96	1141	0.00779371584699	1
d__Bacteria	k__norank_d__Bacteria	p__Verrucomicrobiota	c__Verrucomicrobiia	o__Verrucomicrobiales	f__Akkermansiaceae	g__Akkermansia	s__unclassified_g__Akkermansia	ASV24	316	342	350	2037	150	3195	0.0218237704918	1

## Sheet: intermediate
domain	kingdom	phylum	class	order	family	genus	species	asv	HCD_1_12W	HCD_2_12W	HCD_3_12W	HCD_4_12W	HCD_5_12W	Total	Percent	Prevalence
d__Bacteria	k__norank_d__Bacteria	p__Actinomycetota	c__Actinobacteria	o__Bifidobacteriales	f__Bifidobacteriaceae	g__Bifidobacterium	s__unclassified_g__Bifidobacterium	ASV5279	0	0	0	0	6	6	0.0009216589861749998	0.2
d__Bacteria	k__norank_d__Bacteria	p__Actinomycetota	c__Actinobacteria	o__Bifidobacteriales	f__Bifidobacteriaceae	g__Bifidobacterium	s__unclassified_g__Bifidobacterium	ASV5282	0	0	0	0	3	3	0.00046082949308800007	0.2
d__Bacteria	k__norank_d__Bacteria	p__Actinomycetota	c__Actinobacteria	o__Bifidobacteriales	f__Bifidobacteriaceae	g__Bifidobacterium	s__unclassified_g__Bifidobacterium	ASV972	3	0	0	0	0	3	0.00046082949308800007	0.2
d__Bacteria	k__norank_d__Bacteria	p__Actinomycetota	c__Coriobacteriia	o__Coriobacteriales	f__Atopobiaceae	g__Coriobacteriaceae_UCG-002	s__uncultured_bacterium_g__Coriobacteriaceae_UCG-002	ASV3812	0	6	0	0	0	6	0.0009216589861749998	0.2
d__Bacteria	k__norank_d__Bacteria	p__Actinomycetota	c__Coriobacteriia	o__Coriobacteriales	f__Atopobiaceae	g__unclassified_f__Atopobiaceae	s__unclassified_f__Atopobiaceae	ASV5729	0	0	0	4	0	4	0.000614439324117	0.2
d__Bacteria	k__norank_d__Bacteria	p__Actinomycetota	c__Coriobacteriia	o__Coriobacteriales	f__Eggerthellaceae	g__Adlercreutzia	s__Adlercreutzia_caecicola	ASV149	3	0	9	0	0	12	0.0018433179723499997	0.4
d__Bacteria	k__norank_d__Bacteria	p__Actinomycetota	c__Coriobacteriia	o__Coriobacteriales	f__Eggerthellaceae	g__Adlercreutzia	s__Adlercreutzia_muris	ASV692	0	22	0	0	0	22	0.00337941628264	0.2
d__Bacteria	k__norank_d__Bacteria	p__Actinomycetota	c__Coriobacteriia	o__Coriobacteriales	f__Eggerthellaceae	g__Adlercreutzia	s__unclassified_g__Adlercreutzia	ASV37	5	0	18	5	0	28	0.00430107526882	0.6
d__Bacteria	k__norank_d__Bacteria	p__Actinomycetota	c__Coriobacteriia	o__Coriobacteriales	f__Eggerthellaceae	g__Adlercreutzia	s__unclassified_g__Adlercreutzia	ASV47	0	0	1	3	0	4	0.000614439324117	0.4
d__Bacteria	k__norank_d__Bacteria	p__Actinomycetota	c__Coriobacteriia	o__Coriobacteriales	f__Eggerthellaceae	g__Adlercreutzia	s__unclassified_g__Adlercreutzia	ASV61	3	16	6	7	0	32	0.00491551459293	0.8
d__Bacteria	k__norank_d__Bacteria	p__Actinomycetota	c__Coriobacteriia	o__Coriobacteriales	f__Eggerthellaceae	g__Adlercreutzia	s__uncultured_bacterium_g__Adlercreutzia	ASV142	0	0	2	2	0	4	0.000614439324117	0.4
d__Bacteria	k__norank_d__Bacteria	p__Bacillota	c__Bacilli	o__Bacillales	f__Bacillaceae	g__Litchfieldia	s__Lactobacillus_vaginalis_g__Litchfieldia	ASV1889	0	101	16	15	40	172	0.0264209	0.8
d__Bacteria	k__norank_d__Bacteria	p__Bacillota	c__Bacilli	o__Bacillales	f__Bacillaceae	g__Litchfieldia	s__Lactobacillus_vaginalis_g__Litchfieldia	ASV5280	0	0	0	0	7	7	0.0010752688172	0.2
d__Bacteria	k__norank_d__Bacteria	p__Bacillota	c__Bacilli	o__Erysipelotrichales	f__Erysipelatoclostridiaceae	g__Massiliomicrobiota	s__unidentified_g__Massiliomicrobiota	ASV706	0	45	0	0	0	45	0.006912442396310001	0.2
d__Bacteria	k__norank_d__Bacteria	p__Bacillota	c__Bacilli	o__Erysipelotrichales	f__Erysipelatoclostridiaceae	g__unclassified_f__Erysipelatoclostridiaceae	s__unclassified_f__Erysipelatoclostridiaceae	ASV437	0	7	2	2	2	13	0.00199692780338	0.8
d__Bacteria	k__norank_d__Bacteria	p__Bacillota	c__Bacilli	o__Erysipelotrichales	f__Erysipelotrichaceae	g__Dubosiella	s__uncultured_Erysipelotrichales_bacterium	ASV3806	0	8	0	0	0	8	0.00122887864823	0.2
d__Bacteria	k__norank_d__Bacteria	p__Bacillota	c__Bacilli	o__Erysipelotrichales	f__Erysipelotrichaceae	g__Dubosiella	s__uncultured_Erysipelotrichales_bacterium	ASV5278	0	0	0	0	5	5	0.000768049155146	0.2
d__Bacteria	k__norank_d__Bacteria	p__Bacillota	c__Bacilli	o__Erysipelotrichales	f__Erysipelotrichaceae	g__Dubosiella	s__uncultured_bacterium_g__Dubosiella	ASV14	162	0	221	103	0	486	0.0746543778802	0.6
d__Bacteria	k__norank_d__Bacteria	p__Bacillota	c__Bacilli	o__Erysipelotrichales	f__Erysipelotrichaceae	g__Dubosiella	s__uncultured_bacterium_g__Dubosiella	ASV3	224	0	277	150	0	651	0.1	0.6
d__Bacteria	k__norank_d__Bacteria	p__Bacillota	c__Bacilli	o__Erysipelotrichales	f__Erysipelotrichaceae	g__Dubosiella	s__uncultured_bacterium_g__Dubosiella	ASV3496	0	0	4	0	0	4	0.000614439324117	0.2
d__Bacteria	k__norank_d__Bacteria	p__Bacillota	c__Bacilli	o__Erysipelotrichales	f__Erysipelotrichaceae	g__Dubosiella	s__uncultured_bacterium_g__Dubosiella	ASV419	0	255	0	0	73	328	0.050384024577599995	0.4
d__Bacteria	k__norank_d__Bacteria	p__Bacillota	c__Bacilli	o__Erysipelotrichales	f__Erysipelotrichaceae	g__Dubosiella	s__uncultured_bacterium_g__Dubosiella	ASV681	0	74	0	0	18	92	0.014132104454700001	0.4
d__Bacteria	k__norank_d__Bacteria	p__Bacillota	c__Bacilli	o__Erysipelotrichales	f__Erysipelotrichaceae	g__Faecalibaculum	s__uncultured_bacterium_g__Faecalibaculum	ASV3747	0	0	0	0	16	16	0.0024577572964699997	0.2
d__Bacteria	k__norank_d__Bacteria	p__Bacillota	c__Bacilli	o__Erysipelotrichales	f__Erysipelotrichaceae	g__Faecalibaculum	s__uncultured_bacterium_g__Faecalibaculum	ASV3803	0	15	0	0	0	15	0.00230414746544	0.2
d__Bacteria	k__norank_d__Bacteria	p__Bacillota	c__Bacilli	o__Erysipelotrichales	f__Erysipelotrichaceae	g__Faecalibaculum	s__uncultured_bacterium_g__Faecalibaculum	ASV3808	0	8	0	0	0	8	0.00122887864823	0.2
d__Bacteria	k__norank_d__Bacteria	p__Bacillota	c__Bacilli	o__Erysipelotrichales	f__Erysipelotrichaceae	g__Faecalibaculum	s__uncultured_bacterium_g__Faecalibaculum	ASV3811	0	6	0	0	0	6	0.0009216589861749998	0.2
d__Bacteria	k__norank_d__Bacteria	p__Bacillota	c__Bacilli	o__Erysipelotrichales	f__Erysipelotrichaceae	g__Faecalibaculum	s__uncultured_bacterium_g__Faecalibaculum	ASV416	142	0	149	94	0	385	0.0591397849462	0.6
d__Bacteria	k__norank_d__Bacteria	p__Bacillota	c__Bacilli	o__Erysipelotrichales	f__Erysipelotrichaceae	g__Faecalibaculum	s__uncultured_bacterium_g__Faecalibaculum	ASV417	70	0	47	36	0	153	0.0235023041475	0.6
d__Bacteria	k__norank_d__Bacteria	p__Bacillota	c__Bacilli	o__Erysipelotrichales	f__Erysipelotrichaceae	g__Faecalibaculum	s__uncultured_bacterium_g__Faecalibaculum	ASV422	51	0	49	27	0	127	0.0195084485407	0.6
d__Bacteria	k__norank_d__Bacteria	p__Bacillota	c__Bacilli	o__Erysipelotrichales	f__Erysipelotrichaceae	g__Faecalibaculum	s__uncultured_bacterium_g__Faecalibaculum	ASV5275	0	0	0	0	11	11	0.00168970814132	0.2
d__Bacteria	k__norank_d__Bacteria	p__Bacillota	c__Bacilli	o__Erysipelotrichales	f__Erysipelotrichaceae	g__Faecalibaculum	s__uncultured_bacterium_g__Faecalibaculum	ASV5290	0	0	0	0	1	1	0.00015360983102899998	0.2
d__Bacteria	k__norank_d__Bacteria	p__Bacillota	c__Bacilli	o__Erysipelotrichales	f__Erysipelotrichaceae	g__Faecalibaculum	s__uncultured_bacterium_g__Faecalibaculum	ASV963	1	0	0	0	0	1	0.00015360983102899998	0.2
d__Bacteria	k__norank_d__Bacteria	p__Bacillota	c__Bacilli	o__Erysipelotrichales	f__Erysipelotrichaceae	g__Faecalibaculum	s__uncultured_bacterium_g__Faecalibaculum	ASV968	1	0	0	0	0	1	0.00015360983102899998	0.2
d__Bacteria	k__norank_d__Bacteria	p__Bacillota	c__Bacilli	o__Erysipelotrichales	f__Erysipelotrichaceae	g__Ileibacterium	s__Ileibacterium_valens	ASV3804	0	10	0	0	0	10	0.00153609831029	0.2
d__Bacteria	k__norank_d__Bacteria	p__Bacillota	c__Bacilli	o__Erysipelotrichales	f__Erysipelotrichaceae	g__Ileibacterium	s__Ileibacterium_valens	ASV5283	0	0	0	0	6	6	0.0009216589861749998	0.2
d__Bacteria	k__norank_d__Bacteria	p__Bacillota	c__Bacilli	o__Erysipelotrichales	f__Erysipelotrichaceae	g__norank_f__Erysipelotrichaceae	s__uncultured_bacterium_f__Erysipelotrichaceae	ASV5285	0	0	0	0	7	7	0.0010752688172	0.2
d__Bacteria	k__norank_d__Bacteria	p__Bacillota	c__Bacilli	o__Erysipelotrichales	f__Erysipelotrichaceae	g__norank_f__Erysipelotrichaceae	s__unidentified_f__Erysipelotrichaceae	ASV445	0	5	0	0	0	5	0.000768049155146	0.2
d__Bacteria	k__norank_d__Bacteria	p__Bacillota	c__Bacilli	o__Erysipelotrichales	f__Erysipelotrichaceae	g__unclassified_f__Erysipelotrichaceae	s__unclassified_f__Erysipelotrichaceae	ASV3813	0	5	0	0	0	5	0.000768049155146	0.2
d__Bacteria	k__norank_d__Bacteria	p__Bacillota	c__Bacilli	o__Erysipelotrichales	f__Erysipelotrichaceae	g__unclassified_f__Erysipelotrichaceae	s__unclassified_f__Erysipelotrichaceae	ASV5272	0	0	0	0	72	72	0.011059907834100002	0.2
d__Bacteria	k__norank_d__Bacteria	p__Bacillota	c__Bacilli	o__Erysipelotrichales	f__Erysipelotrichaceae	g__unclassified_f__Erysipelotrichaceae	s__unclassified_f__Erysipelotrichaceae	ASV5273	0	0	0	0	56	56	0.008602150537629999	0.2
d__Bacteria	k__norank_d__Bacteria	p__Bacillota	c__Bacilli	o__Erysipelotrichales	f__Erysipelotrichaceae	g__unclassified_f__Erysipelotrichaceae	s__unclassified_f__Erysipelotrichaceae	ASV5274	0	0	0	0	12	12	0.0018433179723499997	0.2
d__Bacteria	k__norank_d__Bacteria	p__Bacillota	c__Bacilli	o__Erysipelotrichales	f__Erysipelotrichaceae	g__unclassified_f__Erysipelotrichaceae	s__unclassified_f__Erysipelotrichaceae	ASV75	0	8	0	3	10	21	0.00322580645161	0.6
d__Bacteria	k__norank_d__Bacteria	p__Bacillota	c__Bacilli	o__Erysipelotrichales	f__unclassified_o__Erysipelotrichales	g__unclassified_o__Erysipelotrichales	s__unclassified_o__Erysipelotrichales	ASV5276	0	0	0	0	9	9	0.0013824884792599998	0.2
d__Bacteria	k__norank_d__Bacteria	p__Bacillota	c__Bacilli	o__Lactobacillales	f__Lactobacillaceae	g__Lactobacillus	s__unclassified_g__Lactobacillus	ASV5277	0	0	0	0	5	5	0.000768049155146	0.2
d__Bacteria	k__norank_d__Bacteria	p__Bacillota	c__Bacilli	o__Lactobacillales	f__Lactobacillaceae	g__Lactobacillus	s__unclassified_g__Lactobacillus	ASV5286	0	0	0	0	5	5	0.000768049155146	0.2
d__Bacteria	k__norank_d__Bacteria	p__Bacillota	c__Bacilli	o__Lactobacillales	f__Lactobacillaceae	g__Lactobacillus	s__unclassified_g__Lactobacillus	ASV5727	0	0	0	3	0	3	0.00046082949308800007	0.2
d__Bacteria	k__norank_d__Bacteria	p__Bacillota	c__Bacilli	o__Lactobacillales	f__Lactobacillaceae	g__Ligilactobacillus	s__unclassified_g__Ligilactobacillus	ASV3802	0	22	0	0	0	22	0.00337941628264	0.2
d__Bacteria	k__norank_d__Bacteria	p__Bacillota	c__Bacilli	o__Lactobacillales	f__Lactobacillaceae	g__Ligilactobacillus	s__unclassified_g__Ligilactobacillus	ASV3807	0	8	0	0	0	8	0.00122887864823	0.2
d__Bacteria	k__norank_d__Bacteria	p__Bacillota	c__Bacilli	o__Lactobacillales	f__Lactobacillaceae	g__Limosilactobacillus	s__uncultured_bacterium_g__Limosilactobacillus	ASV5731	0	0	0	2	0	2	0.00030721966205799996	0.2
d__Bacteria	k__norank_d__Bacteria	p__Bacillota	c__Bacilli	o__Lactobacillales	f__Lactobacillaceae	g__Limosilactobacillus	s__uncultured_bacterium_g__Limosilactobacillus	ASV966	1	0	0	0	0	1	0.00015360983102899998	0.2
d__Bacteria	k__norank_d__Bacteria	p__Bacillota	c__Bacilli	o__Lactobacillales	f__Lactobacillaceae	g__unclassified_f__Lactobacillaceae	s__unclassified_f__Lactobacillaceae	ASV5728	0	0	0	4	0	4	0.000614439324117	0.2
d__Bacteria	k__norank_d__Bacteria	p__Bacillota	c__Bacilli	o__Lactobacillales	f__Streptococcaceae	g__Streptococcus	s__Streptococcus_danieliae	ASV99	0	36	0	3	0	39	0.0059907834101400005	0.4
d__Bacteria	k__norank_d__Bacteria	p__Bacillota	c__Clostridia	o__Clostridia_UCG-014	f__norank_o__Clostridia_UCG-014	g__norank_o__Clostridia_UCG-014	s__unclassified_g__norank_o__Clostridia_UCG-014	ASV1017	0	0	0	1	0	1	0.00015360983102899998	0.2
d__Bacteria	k__norank_d__Bacteria	p__Bacillota	c__Clostridia	o__Clostridia_UCG-014	f__norank_o__Clostridia_UCG-014	g__norank_o__Clostridia_UCG-014	s__unclassified_g__norank_o__Clostridia_UCG-014	ASV12	0	0	0	0	81	81	0.012442396313399998	0.2
d__Bacteria	k__norank_d__Bacteria	p__Bacillota	c__Clostridia	o__Clostridia_UCG-014	f__norank_o__Clostridia_UCG-014	g__norank_o__Clostridia_UCG-014	s__unclassified_g__norank_o__Clostridia_UCG-014	ASV678	0	0	1	0	0	1	0.00015360983102899998	0.2
d__Bacteria	k__norank_d__Bacteria	p__Bacillota	c__Clostridia	o__Clostridiales	f__Clostridiaceae	g__Clostridium	s__unclassified_g__Clostridium	ASV1289	0	0	30	15	0	45	0.006912442396310001	0.4
d__Bacteria	k__norank_d__Bacteria	p__Bacillota	c__Clostridia	o__Clostridiales	f__Clostridiaceae	g__Clostridium	s__unclassified_g__Clostridium	ASV45	12	0	56	45	0	113	0.0173579109063	0.6
d__Bacteria	k__norank_d__Bacteria	p__Bacillota	c__Clostridia	o__Clostridiales	f__Clostridiaceae	g__Clostridium	s__unclassified_g__Clostridium	ASV5724	0	0	0	7	0	7	0.0010752688172	0.2
d__Bacteria	k__norank_d__Bacteria	p__Bacillota	c__Clostridia	o__Clostridiales	f__Clostridiaceae	g__Clostridium	s__unclassified_g__Clostridium	ASV960	6	0	0	0	0	6	0.0009216589861749998	0.2
d__Bacteria	k__norank_d__Bacteria	p__Bacillota	c__Clostridia	o__Clostridiales	f__Clostridiaceae	g__Clostridium	s__unclassified_g__Clostridium	ASV962	5	0	0	0	0	5	0.000768049155146	0.2
d__Bacteria	k__norank_d__Bacteria	p__Bacillota	c__Clostridia	o__Lachnospirales	f__Defluviitaleaceae	g__Defluviitaleaceae_UCG-011	s__unclassified_g__Defluviitaleaceae_UCG-011	ASV461	0	9	0	0	0	9	0.0013824884792599998	0.2
d__Bacteria	k__norank_d__Bacteria	p__Bacillota	c__Clostridia	o__Lachnospirales	f__Lachnospiraceae	g__Anaerostipes	s__unclassified_g__Anaerostipes	ASV434	0	0	1	0	3	4	0.000614439324117	0.4
d__Bacteria	k__norank_d__Bacteria	p__Bacillota	c__Clostridia	o__Lachnospirales	f__Lachnospiraceae	g__Blautia	s__Lachnospiraceae_bacterium_DW59	ASV462	2	0	1	0	0	3	0.00046082949308800007	0.4
d__Bacteria	k__norank_d__Bacteria	p__Bacillota	c__Clostridia	o__Lachnospirales	f__Lachnospiraceae	g__Blautia	s__unclassified_g__Blautia	ASV3805	0	10	0	0	0	10	0.00153609831029	0.2
d__Bacteria	k__norank_d__Bacteria	p__Bacillota	c__Clostridia	o__Lachnospirales	f__Lachnospiraceae	g__Blautia	s__unclassified_g__Blautia	ASV449	0	2	0	0	0	2	0.00030721966205799996	0.2
d__Bacteria	k__norank_d__Bacteria	p__Bacillota	c__Clostridia	o__Lachnospirales	f__Lachnospiraceae	g__Faecalimonas	s__uncultured_bacterium_g__Faecalimonas	ASV83	0	0	0	8	0	8	0.00122887864823	0.2
d__Bacteria	k__norank_d__Bacteria	p__Bacillota	c__Clostridia	o__Lachnospirales	f__Lachnospiraceae	g__Lachnoclostridium	s__unclassified_g__Lachnoclostridium	ASV615	10	19	7	14	0	50	0.007680491551459999	0.8
d__Bacteria	k__norank_d__Bacteria	p__Bacillota	c__Clostridia	o__Lachnospirales	f__Lachnospiraceae	g__Lachnospiraceae_NK4A136_group	s__uncultured_Clostridiales_bacterium_g__Lachnospiraceae_NK4A136_group	ASV194	0	0	0	1	0	1	0.00015360983102899998	0.2
d__Bacteria	k__norank_d__Bacteria	p__Bacillota	c__Clostridia	o__Lachnospirales	f__Lachnospiraceae	g__Lachnospiraceae_UCG-006	s__uncultured_bacterium_g__Lachnospiraceae_UCG-006	ASV171	2	0	0	6	0	8	0.00122887864823	0.4
d__Bacteria	k__norank_d__Bacteria	p__Bacillota	c__Clostridia	o__Lachnospirales	f__Lachnospiraceae	g__Marvinbryantia	s__Clostridiales_bacterium_CIEAF_012	ASV53	31	102	24	69	0	226	0.0347158218126	0.8
d__Bacteria	k__norank_d__Bacteria	p__Bacillota	c__Clostridia	o__Lachnospirales	f__Lachnospiraceae	g__Roseburia	s__uncultured_bacterium_g__Roseburia	ASV646	0	0	0	1	0	1	0.00015360983102899998	0.2
d__Bacteria	k__norank_d__Bacteria	p__Bacillota	c__Clostridia	o__Lachnospirales	f__Lachnospiraceae	g__norank_f__Lachnospiraceae	s__Clostridium_sp._Culture-41	ASV881	0	0	3	0	0	3	0.00046082949308800007	0.2
d__Bacteria	k__norank_d__Bacteria	p__Bacillota	c__Clostridia	o__Lachnospirales	f__Lachnospiraceae	g__unclassified_f__Lachnospiraceae	s__unclassified_f__Lachnospiraceae	ASV122	2	0	0	0	0	2	0.00030721966205799996	0.2
d__Bacteria	k__norank_d__Bacteria	p__Bacillota	c__Clostridia	o__Lachnospirales	f__Lachnospiraceae	g__unclassified_f__Lachnospiraceae	s__unclassified_f__Lachnospiraceae	ASV22	3	0	3	102	0	108	0.0165898617512	0.6
d__Bacteria	k__norank_d__Bacteria	p__Bacillota	c__Clostridia	o__Lachnospirales	f__Lachnospiraceae	g__unclassified_f__Lachnospiraceae	s__unclassified_f__Lachnospiraceae	ASV228	0	0	0	2	0	2	0.00030721966205799996	0.2
d__Bacteria	k__norank_d__Bacteria	p__Bacillota	c__Clostridia	o__Lachnospirales	f__Lachnospiraceae	g__unclassified_f__Lachnospiraceae	s__unclassified_f__Lachnospiraceae	ASV286	3	0	0	0	0	3	0.00046082949308800007	0.2
d__Bacteria	k__norank_d__Bacteria	p__Bacillota	c__Clostridia	o__Lachnospirales	f__Lachnospiraceae	g__unclassified_f__Lachnospiraceae	s__unclassified_f__Lachnospiraceae	ASV3809	0	7	0	0	0	7	0.0010752688172	0.2
d__Bacteria	k__norank_d__Bacteria	p__Bacillota	c__Clostridia	o__Lachnospirales	f__Lachnospiraceae	g__unclassified_f__Lachnospiraceae	s__unclassified_f__Lachnospiraceae	ASV464	0	3	0	0	0	3	0.00046082949308800007	0.2
d__Bacteria	k__norank_d__Bacteria	p__Bacillota	c__Clostridia	o__Lachnospirales	f__Lachnospiraceae	g__unclassified_f__Lachnospiraceae	s__unclassified_f__Lachnospiraceae	ASV467	2	0	0	0	0	2	0.00030721966205799996	0.2
d__Bacteria	k__norank_d__Bacteria	p__Bacillota	c__Clostridia	o__Lachnospirales	f__Lachnospiraceae	g__unclassified_f__Lachnospiraceae	s__unclassified_f__Lachnospiraceae	ASV481	0	7	0	0	0	7	0.0010752688172	0.2
d__Bacteria	k__norank_d__Bacteria	p__Bacillota	c__Clostridia	o__Lachnospirales	f__Lachnospiraceae	g__unclassified_f__Lachnospiraceae	s__unclassified_f__Lachnospiraceae	ASV5732	0	0	0	1	0	1	0.00015360983102899998	0.2
d__Bacteria	k__norank_d__Bacteria	p__Bacillota	c__Clostridia	o__Lachnospirales	f__Lachnospiraceae	g__unclassified_f__Lachnospiraceae	s__unclassified_f__Lachnospiraceae	ASV65	9	6	5	9	0	29	0.00445468509985	0.8
d__Bacteria	k__norank_d__Bacteria	p__Bacillota	c__Clostridia	o__Lachnospirales	f__Lachnospiraceae	g__unclassified_f__Lachnospiraceae	s__unclassified_f__Lachnospiraceae	ASV685	2	0	0	0	0	2	0.00030721966205799996	0.2
d__Bacteria	k__norank_d__Bacteria	p__Bacillota	c__Clostridia	o__Lachnospirales	f__Lachnospiraceae	g__unclassified_f__Lachnospiraceae	s__unclassified_f__Lachnospiraceae	ASV687	0	9	0	14	0	23	0.0035330261136700004	0.4
d__Bacteria	k__norank_d__Bacteria	p__Bacillota	c__Clostridia	o__Lachnospirales	f__Lachnospiraceae	g__unclassified_f__Lachnospiraceae	s__unclassified_f__Lachnospiraceae	ASV776	0	0	2	0	0	2	0.00030721966205799996	0.2
d__Bacteria	k__norank_d__Bacteria	p__Bacillota	c__Clostridia	o__Lachnospirales	f__Lachnospiraceae	g__unclassified_f__Lachnospiraceae	s__unclassified_f__Lachnospiraceae	ASV813	0	4	0	0	0	4	0.000614439324117	0.2
d__Bacteria	k__norank_d__Bacteria	p__Bacillota	c__Clostridia	o__Lachnospirales	f__Lachnospiraceae	g__unclassified_f__Lachnospiraceae	s__unclassified_f__Lachnospiraceae	ASV961	5	0	1	4	0	10	0.00153609831029	0.6
d__Bacteria	k__norank_d__Bacteria	p__Bacillota	c__Clostridia	o__Lachnospirales	f__Lachnospiraceae	g__unclassified_f__Lachnospiraceae	s__unclassified_f__Lachnospiraceae	ASV973	1	0	0	0	0	1	0.00015360983102899998	0.2
d__Bacteria	k__norank_d__Bacteria	p__Bacillota	c__Clostridia	o__Oscillospirales	f__Oscillospiraceae	g__Colidextribacter	s__unclassified_g__Colidextribacter	ASV114	4	0	0	0	0	4	0.000614439324117	0.2
d__Bacteria	k__norank_d__Bacteria	p__Bacillota	c__Clostridia	o__Oscillospirales	f__Oscillospiraceae	g__Colidextribacter	s__unclassified_g__Colidextribacter	ASV225	0	33	0	0	18	51	0.00783410138249	0.4
d__Bacteria	k__norank_d__Bacteria	p__Bacillota	c__Clostridia	o__Oscillospirales	f__Oscillospiraceae	g__Colidextribacter	s__unclassified_g__Colidextribacter	ASV658	4	0	0	0	0	4	0.000614439324117	0.2
d__Bacteria	k__norank_d__Bacteria	p__Bacillota	c__Clostridia	o__Oscillospirales	f__Oscillospiraceae	g__Colidextribacter	s__unclassified_g__Colidextribacter	ASV969	3	0	0	0	0	3	0.00046082949308800007	0.2
d__Bacteria	k__norank_d__Bacteria	p__Bacillota	c__Clostridia	o__Oscillospirales	f__Oscillospiraceae	g__Colidextribacter	s__uncultured_Clostridiales_bacterium_g__Colidextribacter	ASV1460	0	0	0	1	0	1	0.00015360983102899998	0.2
d__Bacteria	k__norank_d__Bacteria	p__Bacillota	c__Clostridia	o__Oscillospirales	f__Oscillospiraceae	g__unclassified_f__Oscillospiraceae	s__unclassified_f__Oscillospiraceae	ASV109	0	8	0	0	0	8	0.00122887864823	0.2
d__Bacteria	k__norank_d__Bacteria	p__Bacillota	c__Clostridia	o__Oscillospirales	f__Oscillospiraceae	g__unclassified_f__Oscillospiraceae	s__unclassified_f__Oscillospiraceae	ASV224	2	0	0	0	0	2	0.00030721966205799996	0.2
d__Bacteria	k__norank_d__Bacteria	p__Bacillota	c__Clostridia	o__Oscillospirales	f__Oscillospiraceae	g__unclassified_f__Oscillospiraceae	s__unclassified_f__Oscillospiraceae	ASV310	0	0	0	0	7	7	0.0010752688172	0.2
d__Bacteria	k__norank_d__Bacteria	p__Bacillota	c__Clostridia	o__Oscillospirales	f__Ruminococcaceae	g__Candidatus_Soleaferrea	s__Ruminococcaceae_bacterium_GD6	ASV112	0	0	7	0	1	8	0.00122887864823	0.4
d__Bacteria	k__norank_d__Bacteria	p__Bacillota	c__Clostridia	o__Oscillospirales	f__[Eubacterium]_coprostanoligenes_group	g__norank_f__[Eubacterium]_coprostanoligenes_group	s__unclassified_g__norank_f__[Eubacterium]_coprostanoligenes_group	ASV235	0	0	0	0	5	5	0.000768049155146	0.2
d__Bacteria	k__norank_d__Bacteria	p__Bacillota	c__Clostridia	o__Oscillospirales	f__[Eubacterium]_coprostanoligenes_group	g__norank_f__[Eubacterium]_coprostanoligenes_group	s__uncultured_bacterium_f__[Eubacterium]_coprostanoligenes_group	ASV308	5	0	27	21	0	53	0.00814132104455	0.6
d__Bacteria	k__norank_d__Bacteria	p__Bacillota	c__Clostridia	o__Oscillospirales	f__[Eubacterium]_coprostanoligenes_group	g__norank_f__[Eubacterium]_coprostanoligenes_group	s__uncultured_bacterium_f__[Eubacterium]_coprostanoligenes_group	ASV6	0	35	0	0	16	51	0.00783410138249	0.4
d__Bacteria	k__norank_d__Bacteria	p__Bacillota	c__Clostridia	o__Peptococcales	f__Peptococcaceae	g__norank_f__Peptococcaceae	s__unidentified_f__Peptococcaceae	ASV77	0	0	0	2	0	2	0.00030721966205799996	0.2
d__Bacteria	k__norank_d__Bacteria	p__Bacillota	c__Clostridia	o__Peptostreptococcales-Tissierellales	f__Anaerovoracaceae	g__Anaerovorax	s__uncultured_bacterium_g__Anaerovorax	ASV73	0	0	0	0	10	10	0.00153609831029	0.2
d__Bacteria	k__norank_d__Bacteria	p__Bacillota	c__Clostridia	o__Peptostreptococcales-Tissierellales	f__Anaerovoracaceae	g__Family_XIII_AD3011_group	s__unclassified_g__Family_XIII_AD3011_group	ASV81	3	68	4	0	0	75	0.0115207373272	0.6
d__Bacteria	k__norank_d__Bacteria	p__Bacillota	c__Clostridia	o__Peptostreptococcales-Tissierellales	f__Anaerovoracaceae	g__[Eubacterium]_brachy_group	s__uncultured_bacterium_g__[Eubacterium]_brachy_group	ASV58	0	13	0	0	0	13	0.00199692780338	0.2
d__Bacteria	k__norank_d__Bacteria	p__Bacillota	c__Clostridia	o__Peptostreptococcales-Tissierellales	f__Anaerovoracaceae	g__norank_f__Anaerovoracaceae	s__uncultured_organism_f__Anaerovoracaceae	ASV42	0	17	0	0	40	57	0.00875576036866	0.4
d__Bacteria	k__norank_d__Bacteria	p__Bacillota	c__Clostridia	o__Peptostreptococcales-Tissierellales	f__Anaerovoracaceae	g__unclassified_f__Anaerovoracaceae	s__unclassified_f__Anaerovoracaceae	ASV43	0	37	0	0	0	37	0.005683563748079999	0.2
d__Bacteria	k__norank_d__Bacteria	p__Bacillota	c__Clostridia	o__Peptostreptococcales-Tissierellales	f__Peptostreptococcaceae	g__Paeniclostridium	s__unclassified_g__Paeniclostridium	ASV679	0	14	0	0	108	122	0.018740399385599998	0.4
d__Bacteria	k__norank_d__Bacteria	p__Bacillota	c__Clostridia	o__Peptostreptococcales-Tissierellales	f__Peptostreptococcaceae	g__Romboutsia	s__unclassified_g__Romboutsia	ASV285	217	19	137	232	0	605	0.0929339477727	0.8
d__Bacteria	k__norank_d__Bacteria	p__Bacillota	c__Clostridia	o__Peptostreptococcales-Tissierellales	f__Peptostreptococcaceae	g__Romboutsia	s__unclassified_g__Romboutsia	ASV60	250	0	146	241	0	637	0.0978494623656	0.6
d__Bacteria	k__norank_d__Bacteria	p__Bacillota	c__Clostridia	o__Peptostreptococcales-Tissierellales	f__Peptostreptococcaceae	g__Terrisporobacter	s__unclassified_g__Terrisporobacter	ASV39	0	106	0	0	0	106	0.0162826420891	0.2
d__Bacteria	k__norank_d__Bacteria	p__Bacillota	c__Clostridia	o__Peptostreptococcales-Tissierellales	f__unclassified_o__Peptostreptococcales-Tissierellales	g__unclassified_o__Peptostreptococcales-Tissierellales	s__unclassified_o__Peptostreptococcales-Tissierellales	ASV965	3	0	0	0	0	3	0.00046082949308800007	0.2
d__Bacteria	k__norank_d__Bacteria	p__Bacillota	c__Clostridia	o__unclassified_c__Clostridia	f__unclassified_c__Clostridia	g__unclassified_c__Clostridia	s__unclassified_c__Clostridia	ASV444	0	0	1	4	0	5	0.000768049155146	0.4
d__Bacteria	k__norank_d__Bacteria	p__Bacillota	c__unclassified_p__Bacillota	o__unclassified_p__Bacillota	f__unclassified_p__Bacillota	g__unclassified_p__Bacillota	s__unclassified_p__Bacillota	ASV3497	0	0	2	0	0	2	0.00030721966205799996	0.2
d__Bacteria	k__norank_d__Bacteria	p__Bacillota	c__unclassified_p__Bacillota	o__unclassified_p__Bacillota	f__unclassified_p__Bacillota	g__unclassified_p__Bacillota	s__unclassified_p__Bacillota	ASV5725	0	0	0	7	0	7	0.0010752688172	0.2
d__Bacteria	k__norank_d__Bacteria	p__Bacillota	c__unclassified_p__Bacillota	o__unclassified_p__Bacillota	f__unclassified_p__Bacillota	g__unclassified_p__Bacillota	s__unclassified_p__Bacillota	ASV970	3	0	0	0	0	3	0.00046082949308800007	0.2
d__Bacteria	k__norank_d__Bacteria	p__Bacteroidota	c__Bacteroidia	o__Bacteroidales	f__Bacteroidaceae	g__Bacteroides	s__Bacteroides_caecimuris	ASV469	0	2	0	0	2	4	0.000614439324117	0.4
d__Bacteria	k__norank_d__Bacteria	p__Bacteroidota	c__Bacteroidia	o__Bacteroidales	f__Bacteroidaceae	g__Bacteroides	s__unclassified_g__Bacteroides	ASV3810	0	6	0	0	0	6	0.0009216589861749998	0.2
d__Bacteria	k__norank_d__Bacteria	p__Bacteroidota	c__Bacteroidia	o__Bacteroidales	f__Bacteroidaceae	g__Bacteroides	s__unclassified_g__Bacteroides	ASV425	0	12	0	0	5	17	0.0026113671275	0.4
d__Bacteria	k__norank_d__Bacteria	p__Bacteroidota	c__Bacteroidia	o__Bacteroidales	f__Bacteroidaceae	g__Bacteroides	s__unclassified_g__Bacteroides	ASV44	1	0	0	0	0	1	0.00015360983102899998	0.2
d__Bacteria	k__norank_d__Bacteria	p__Bacteroidota	c__Bacteroidia	o__Bacteroidales	f__Bacteroidaceae	g__Bacteroides	s__unclassified_g__Bacteroides	ASV688	1	0	2	0	0	3	0.00046082949308800007	0.4
d__Bacteria	k__norank_d__Bacteria	p__Bacteroidota	c__Bacteroidia	o__Bacteroidales	f__Bacteroidaceae	g__Bacteroides	s__unclassified_g__Bacteroides	ASV71	0	0	5	0	4	9	0.0013824884792599998	0.4
d__Bacteria	k__norank_d__Bacteria	p__Bacteroidota	c__Bacteroidia	o__Bacteroidales	f__Bacteroidaceae	g__Bacteroides	s__unclassified_g__Bacteroides	ASV964	2	0	0	0	0	2	0.00030721966205799996	0.2
d__Bacteria	k__norank_d__Bacteria	p__Bacteroidota	c__Bacteroidia	o__Bacteroidales	f__Marinifilaceae	g__Butyricimonas	s__unclassified_g__Butyricimonas	ASV2487	0	0	0	0	2	2	0.00030721966205799996	0.2
d__Bacteria	k__norank_d__Bacteria	p__Bacteroidota	c__Bacteroidia	o__Bacteroidales	f__Marinifilaceae	g__Odoribacter	s__uncultured_bacterium_g__Odoribacter	ASV91	0	0	2	0	8	10	0.00153609831029	0.4
d__Bacteria	k__norank_d__Bacteria	p__Bacteroidota	c__Bacteroidia	o__Bacteroidales	f__Muribaculaceae	g__Muribaculum	s__unclassified_g__Muribaculum	ASV216	0	0	0	0	13	13	0.00199692780338	0.2
d__Bacteria	k__norank_d__Bacteria	p__Bacteroidota	c__Bacteroidia	o__Bacteroidales	f__Muribaculaceae	g__norank_f__Muribaculaceae	s__unclassified_g__norank_f__Muribaculaceae	ASV100	0	3	0	0	0	3	0.00046082949308800007	0.2
d__Bacteria	k__norank_d__Bacteria	p__Bacteroidota	c__Bacteroidia	o__Bacteroidales	f__Muribaculaceae	g__norank_f__Muribaculaceae	s__unclassified_g__norank_f__Muribaculaceae	ASV111	6	0	5	0	18	29	0.00445468509985	0.6
d__Bacteria	k__norank_d__Bacteria	p__Bacteroidota	c__Bacteroidia	o__Bacteroidales	f__Muribaculaceae	g__norank_f__Muribaculaceae	s__unclassified_g__norank_f__Muribaculaceae	ASV1326	0	0	0	0	23	23	0.0035330261136700004	0.2
d__Bacteria	k__norank_d__Bacteria	p__Bacteroidota	c__Bacteroidia	o__Bacteroidales	f__Muribaculaceae	g__norank_f__Muribaculaceae	s__unclassified_g__norank_f__Muribaculaceae	ASV196	0	0	0	0	9	9	0.0013824884792599998	0.2
d__Bacteria	k__norank_d__Bacteria	p__Bacteroidota	c__Bacteroidia	o__Bacteroidales	f__Muribaculaceae	g__norank_f__Muribaculaceae	s__unclassified_g__norank_f__Muribaculaceae	ASV5281	0	0	0	0	2	2	0.00030721966205799996	0.2
d__Bacteria	k__norank_d__Bacteria	p__Bacteroidota	c__Bacteroidia	o__Bacteroidales	f__Muribaculaceae	g__norank_f__Muribaculaceae	s__unclassified_g__norank_f__Muribaculaceae	ASV5284	0	0	0	0	5	5	0.000768049155146	0.2
d__Bacteria	k__norank_d__Bacteria	p__Bacteroidota	c__Bacteroidia	o__Bacteroidales	f__Muribaculaceae	g__norank_f__Muribaculaceae	s__unclassified_g__norank_f__Muribaculaceae	ASV67	0	18	0	0	62	80	0.0122887864823	0.4
d__Bacteria	k__norank_d__Bacteria	p__Bacteroidota	c__Bacteroidia	o__Bacteroidales	f__Muribaculaceae	g__norank_f__Muribaculaceae	s__unclassified_g__norank_f__Muribaculaceae	ASV689	0	3	0	2	0	5	0.000768049155146	0.4
d__Bacteria	k__norank_d__Bacteria	p__Bacteroidota	c__Bacteroidia	o__Bacteroidales	f__Muribaculaceae	g__norank_f__Muribaculaceae	s__uncultured_Bacteroidales_bacterium_f__Muribaculaceae	ASV479	0	0	0	0	58	58	0.00890937019969	0.2
d__Bacteria	k__norank_d__Bacteria	p__Bacteroidota	c__Bacteroidia	o__Bacteroidales	f__Muribaculaceae	g__norank_f__Muribaculaceae	s__uncultured_Bacteroidales_bacterium_f__Muribaculaceae	ASV874	3	0	0	0	0	3	0.00046082949308800007	0.2
d__Bacteria	k__norank_d__Bacteria	p__Bacteroidota	c__Bacteroidia	o__Bacteroidales	f__Muribaculaceae	g__norank_f__Muribaculaceae	s__uncultured_Bacteroidales_bacterium_f__Muribaculaceae	ASV994	0	0	5	2	0	7	0.0010752688172	0.4
d__Bacteria	k__norank_d__Bacteria	p__Bacteroidota	c__Bacteroidia	o__Bacteroidales	f__Muribaculaceae	g__norank_f__Muribaculaceae	s__uncultured_bacterium_f__Muribaculaceae	ASV128	0	0	0	0	6	6	0.0009216589861749998	0.2
d__Bacteria	k__norank_d__Bacteria	p__Bacteroidota	c__Bacteroidia	o__Bacteroidales	f__Muribaculaceae	g__norank_f__Muribaculaceae	s__uncultured_bacterium_f__Muribaculaceae	ASV1290	0	0	0	0	13	13	0.00199692780338	0.2
d__Bacteria	k__norank_d__Bacteria	p__Bacteroidota	c__Bacteroidia	o__Bacteroidales	f__Muribaculaceae	g__norank_f__Muribaculaceae	s__uncultured_bacterium_f__Muribaculaceae	ASV1325	0	0	10	0	0	10	0.00153609831029	0.2
d__Bacteria	k__norank_d__Bacteria	p__Bacteroidota	c__Bacteroidia	o__Bacteroidales	f__Muribaculaceae	g__norank_f__Muribaculaceae	s__uncultured_bacterium_f__Muribaculaceae	ASV148	2	0	0	0	0	2	0.00030721966205799996	0.2
d__Bacteria	k__norank_d__Bacteria	p__Bacteroidota	c__Bacteroidia	o__Bacteroidales	f__Muribaculaceae	g__norank_f__Muribaculaceae	s__uncultured_bacterium_f__Muribaculaceae	ASV4087	0	0	0	2	0	2	0.00030721966205799996	0.2
d__Bacteria	k__norank_d__Bacteria	p__Bacteroidota	c__Bacteroidia	o__Bacteroidales	f__Muribaculaceae	g__norank_f__Muribaculaceae	s__uncultured_bacterium_f__Muribaculaceae	ASV431	0	0	0	0	15	15	0.00230414746544	0.2
d__Bacteria	k__norank_d__Bacteria	p__Bacteroidota	c__Bacteroidia	o__Bacteroidales	f__Muribaculaceae	g__norank_f__Muribaculaceae	s__uncultured_bacterium_f__Muribaculaceae	ASV480	0	0	0	2	0	2	0.00030721966205799996	0.2
d__Bacteria	k__norank_d__Bacteria	p__Bacteroidota	c__Bacteroidia	o__Bacteroidales	f__Muribaculaceae	g__norank_f__Muribaculaceae	s__uncultured_bacterium_f__Muribaculaceae	ASV66	0	0	0	0	63	63	0.00967741935484	0.2
d__Bacteria	k__norank_d__Bacteria	p__Bacteroidota	c__Bacteroidia	o__Bacteroidales	f__Muribaculaceae	g__norank_f__Muribaculaceae	s__uncultured_bacterium_f__Muribaculaceae	ASV68	0	2	0	0	6	8	0.00122887864823	0.4
d__Bacteria	k__norank_d__Bacteria	p__Bacteroidota	c__Bacteroidia	o__Bacteroidales	f__Muribaculaceae	g__norank_f__Muribaculaceae	s__uncultured_bacterium_f__Muribaculaceae	ASV683	0	0	0	0	16	16	0.0024577572964699997	0.2
d__Bacteria	k__norank_d__Bacteria	p__Bacteroidota	c__Bacteroidia	o__Bacteroidales	f__Muribaculaceae	g__norank_f__Muribaculaceae	s__uncultured_bacterium_f__Muribaculaceae	ASV686	0	13	0	0	0	13	0.00199692780338	0.2
d__Bacteria	k__norank_d__Bacteria	p__Bacteroidota	c__Bacteroidia	o__Bacteroidales	f__Muribaculaceae	g__norank_f__Muribaculaceae	s__uncultured_bacterium_f__Muribaculaceae	ASV69	2	0	1	0	17	20	0.00307219662058	0.6
d__Bacteria	k__norank_d__Bacteria	p__Bacteroidota	c__Bacteroidia	o__Bacteroidales	f__Muribaculaceae	g__norank_f__Muribaculaceae	s__uncultured_bacterium_f__Muribaculaceae	ASV734	0	0	0	0	4	4	0.000614439324117	0.2
d__Bacteria	k__norank_d__Bacteria	p__Bacteroidota	c__Bacteroidia	o__Bacteroidales	f__Muribaculaceae	g__norank_f__Muribaculaceae	s__uncultured_bacterium_f__Muribaculaceae	ASV79	0	0	0	0	6	6	0.0009216589861749998	0.2
d__Bacteria	k__norank_d__Bacteria	p__Bacteroidota	c__Bacteroidia	o__Bacteroidales	f__Muribaculaceae	g__norank_f__Muribaculaceae	s__uncultured_bacterium_f__Muribaculaceae	ASV804	10	0	0	4	0	14	0.00215053763441	0.4
d__Bacteria	k__norank_d__Bacteria	p__Bacteroidota	c__Bacteroidia	o__Bacteroidales	f__Muribaculaceae	g__norank_f__Muribaculaceae	s__uncultured_bacterium_f__Muribaculaceae	ASV967	3	0	1	0	0	4	0.000614439324117	0.4
d__Bacteria	k__norank_d__Bacteria	p__Bacteroidota	c__Bacteroidia	o__Bacteroidales	f__Muribaculaceae	g__norank_f__Muribaculaceae	s__uncultured_bacterium_f__Muribaculaceae	ASV990	0	0	0	1	0	1	0.00015360983102899998	0.2
d__Bacteria	k__norank_d__Bacteria	p__Bacteroidota	c__Bacteroidia	o__Bacteroidales	f__Muribaculaceae	g__norank_f__Muribaculaceae	s__uncultured_organism_f__Muribaculaceae	ASV16	4	0	0	0	131	135	0.0207373271889	0.4
d__Bacteria	k__norank_d__Bacteria	p__Bacteroidota	c__Bacteroidia	o__Bacteroidales	f__Muribaculaceae	g__norank_f__Muribaculaceae	s__uncultured_organism_f__Muribaculaceae	ASV57	0	0	0	0	43	43	0.00660522273425	0.2
d__Bacteria	k__norank_d__Bacteria	p__Bacteroidota	c__Bacteroidia	o__Bacteroidales	f__Muribaculaceae	g__norank_f__Muribaculaceae	s__unidentified_f__Muribaculaceae	ASV272	0	0	0	1	0	1	0.00015360983102899998	0.2
d__Bacteria	k__norank_d__Bacteria	p__Bacteroidota	c__Bacteroidia	o__Bacteroidales	f__Prevotellaceae	g__norank_f__Prevotellaceae	s__uncultured_Bacteroidales_bacterium_f__Prevotellaceae	ASV54	0	14	0	0	5	19	0.00291858678955	0.4
d__Bacteria	k__norank_d__Bacteria	p__Bacteroidota	c__Bacteroidia	o__Bacteroidales	f__Rikenellaceae	g__Alistipes	s__unclassified_g__Alistipes	ASV64	0	0	0	0	4	4	0.000614439324117	0.2
d__Bacteria	k__norank_d__Bacteria	p__Bacteroidota	c__Bacteroidia	o__Bacteroidales	f__Rikenellaceae	g__Alistipes	s__uncultured_bacterium_g__Alistipes	ASV1328	0	0	0	0	1	1	0.00015360983102899998	0.2
d__Bacteria	k__norank_d__Bacteria	p__Bacteroidota	c__Bacteroidia	o__Bacteroidales	f__Rikenellaceae	g__Alistipes	s__uncultured_bacterium_g__Alistipes	ASV349	0	0	0	0	3	3	0.00046082949308800007	0.2
d__Bacteria	k__norank_d__Bacteria	p__Bacteroidota	c__Bacteroidia	o__Bacteroidales	f__Rikenellaceae	g__Rikenellaceae_RC9_gut_group	s__uncultured_organism_g__Rikenellaceae_RC9_gut_group	ASV34	4	12	2	0	33	51	0.00783410138249	0.8
d__Bacteria	k__norank_d__Bacteria	p__Bacteroidota	c__Bacteroidia	o__Bacteroidales	f__Tannerellaceae	g__Parabacteroides	s__Parabacteroides_goldsteinii	ASV106	0	0	0	0	2	2	0.00030721966205799996	0.2
d__Bacteria	k__norank_d__Bacteria	p__Bacteroidota	c__Bacteroidia	o__Bacteroidales	f__Tannerellaceae	g__Parabacteroides	s__unclassified_g__Parabacteroides	ASV1327	0	7	0	0	0	7	0.0010752688172	0.2
d__Bacteria	k__norank_d__Bacteria	p__Bacteroidota	c__Bacteroidia	o__Bacteroidales	f__Tannerellaceae	g__Parabacteroides	s__unclassified_g__Parabacteroides	ASV695	2	0	0	0	0	2	0.00030721966205799996	0.2
d__Bacteria	k__norank_d__Bacteria	p__Bacteroidota	c__Bacteroidia	o__Bacteroidales	f__Tannerellaceae	g__Parabacteroides	s__unclassified_g__Parabacteroides	ASV697	0	0	0	0	17	17	0.0026113671275	0.2
d__Bacteria	k__norank_d__Bacteria	p__Deferribacterota	c__Deferribacteres	o__Deferribacterales	f__Deferribacteraceae	g__Mucispirillum	s__Mucispirillum_schaedleri	ASV440	2	0	0	0	0	2	0.00030721966205799996	0.2
d__Bacteria	k__norank_d__Bacteria	p__Pseudomonadota	c__Gammaproteobacteria	o__Burkholderiales	f__Sutterellaceae	g__Turicimonas	s__Burkholderiales_bacterium_YL45	ASV33	0	23	0	0	0	23	0.0035330261136700004	0.2
d__Bacteria	k__norank_d__Bacteria	p__Pseudomonadota	c__Gammaproteobacteria	o__Burkholderiales	f__Sutterellaceae	g__Turicimonas	s__Burkholderiales_bacterium_YL45	ASV55	0	0	0	0	8	8	0.00122887864823	0.2
d__Bacteria	k__norank_d__Bacteria	p__Pseudomonadota	c__Gammaproteobacteria	o__Burkholderiales	f__Sutterellaceae	g__Turicimonas	s__Burkholderiales_bacterium_YL45	ASV59	5	0	10	5	35	55	0.00844854070661	0.8
d__Bacteria	k__norank_d__Bacteria	p__Pseudomonadota	c__Gammaproteobacteria	o__Burkholderiales	f__Sutterellaceae	g__Turicimonas	s__Turicimonas_muris	ASV5288	0	0	0	0	3	3	0.00046082949308800007	0.2
d__Bacteria	k__norank_d__Bacteria	p__Pseudomonadota	c__Gammaproteobacteria	o__Pseudomonadales	f__Moraxellaceae	g__Acinetobacter	s__unclassified_g__Acinetobacter	ASV877	0	2	0	2	0	4	0.000614439324117	0.4
d__Bacteria	k__norank_d__Bacteria	p__Verrucomicrobiota	c__Verrucomicrobiia	o__Verrucomicrobiales	f__Akkermansiaceae	g__Akkermansia	s__uncultured_bacterium_g__Akkermansia	ASV5726	0	0	0	7	0	7	0.0010752688172	0.2
d__Bacteria	k__norank_d__Bacteria	p__Verrucomicrobiota	c__Verrucomicrobiia	o__Verrucomicrobiales	f__Akkermansiaceae	g__Akkermansia	s__uncultured_bacterium_g__Akkermansia	ASV5730	0	0	0	4	0	4	0.000614439324117	0.2
d__Bacteria	k__norank_d__Bacteria	p__unclassified_k__norank_d__Bacteria	c__unclassified_k__norank_d__Bacteria	o__unclassified_k__norank_d__Bacteria	f__unclassified_k__norank_d__Bacteria	g__unclassified_k__norank_d__Bacteria	s__unclassified_k__norank_d__Bacteria	ASV5287	0	0	0	0	5	5	0.000768049155146	0.2
d__Bacteria	k__norank_d__Bacteria	p__unclassified_k__norank_d__Bacteria	c__unclassified_k__norank_d__Bacteria	o__unclassified_k__norank_d__Bacteria	f__unclassified_k__norank_d__Bacteria	g__unclassified_k__norank_d__Bacteria	s__unclassified_k__norank_d__Bacteria	ASV5289	0	0	0	0	2	2	0.00030721966205799996	0.2

## Sheet: transient
domain	kingdom	phylum	class	order	family	genus	species	asv	HCD_1_12W	HCD_2_12W	HCD_3_12W	HCD_4_12W	HCD_5_12W	Total	Percent	Prevalence
d__Bacteria	k__norank_d__Bacteria	p__Actinomycetota	c__Actinobacteria	o__Bifidobacteriales	f__Bifidobacteriaceae	g__Bifidobacterium	s__unclassified_g__Bifidobacterium	ASV972	1	0	0	0	0	1	0.00377358490566	0.2
d__Bacteria	k__norank_d__Bacteria	p__Actinomycetota	c__Coriobacteriia	o__Coriobacteriales	f__Atopobiaceae	g__Coriobacteriaceae_UCG-002	s__uncultured_bacterium_g__Coriobacteriaceae_UCG-002	ASV3812	0	1	0	0	0	1	0.00377358490566	0.2
d__Bacteria	k__norank_d__Bacteria	p__Actinomycetota	c__Coriobacteriia	o__Coriobacteriales	f__Atopobiaceae	g__unclassified_f__Atopobiaceae	s__unclassified_f__Atopobiaceae	ASV5729	0	0	0	4	0	4	0.0150943396226	0.2
d__Bacteria	k__norank_d__Bacteria	p__Actinomycetota	c__Coriobacteriia	o__Coriobacteriales	f__Atopobiaceae	g__unclassified_f__Atopobiaceae	s__unclassified_f__Atopobiaceae	ASV975	2	0	0	0	0	2	0.00754716981132	0.2
d__Bacteria	k__norank_d__Bacteria	p__Actinomycetota	c__Coriobacteriia	o__Coriobacteriales	f__Eggerthellaceae	g__Adlercreutzia	s__Adlercreutzia_muris	ASV692	0	1	0	0	0	1	0.00377358490566	0.2
d__Bacteria	k__norank_d__Bacteria	p__Actinomycetota	c__Coriobacteriia	o__Coriobacteriales	f__Eggerthellaceae	g__Adlercreutzia	s__uncultured_bacterium_g__Adlercreutzia	ASV974	2	0	0	0	0	2	0.00754716981132	0.2
d__Bacteria	k__norank_d__Bacteria	p__Bacillota	c__Bacilli	o__Bacillales	f__Bacillaceae	g__Litchfieldia	s__Lactobacillus_vaginalis_g__Litchfieldia	ASV5280	0	0	0	0	1	1	0.00377358490566	0.2
d__Bacteria	k__norank_d__Bacteria	p__Bacillota	c__Bacilli	o__Erysipelotrichales	f__Erysipelatoclostridiaceae	g__Massiliomicrobiota	s__unidentified_g__Massiliomicrobiota	ASV706	0	8	0	0	0	8	0.0301886792453	0.2
d__Bacteria	k__norank_d__Bacteria	p__Bacillota	c__Bacilli	o__Erysipelotrichales	f__Erysipelotrichaceae	g__Dubosiella	s__uncultured_Erysipelotrichales_bacterium	ASV3806	0	1	0	0	0	1	0.00377358490566	0.2
d__Bacteria	k__norank_d__Bacteria	p__Bacillota	c__Bacilli	o__Erysipelotrichales	f__Erysipelotrichaceae	g__Dubosiella	s__uncultured_Erysipelotrichales_bacterium	ASV5278	0	0	0	0	1	1	0.00377358490566	0.2
d__Bacteria	k__norank_d__Bacteria	p__Bacillota	c__Bacilli	o__Erysipelotrichales	f__Erysipelotrichaceae	g__Dubosiella	s__uncultured_Erysipelotrichales_bacterium	ASV971	2	0	0	0	0	2	0.00754716981132	0.2
d__Bacteria	k__norank_d__Bacteria	p__Bacillota	c__Bacilli	o__Erysipelotrichales	f__Erysipelotrichaceae	g__Dubosiella	s__uncultured_bacterium_g__Dubosiella	ASV3496	0	0	11	0	0	11	0.0415094339623	0.2
d__Bacteria	k__norank_d__Bacteria	p__Bacillota	c__Bacilli	o__Erysipelotrichales	f__Erysipelotrichaceae	g__Faecalibaculum	s__uncultured_bacterium_g__Faecalibaculum	ASV3747	0	0	0	0	1	1	0.00377358490566	0.2
d__Bacteria	k__norank_d__Bacteria	p__Bacillota	c__Bacilli	o__Erysipelotrichales	f__Erysipelotrichaceae	g__Faecalibaculum	s__uncultured_bacterium_g__Faecalibaculum	ASV3803	0	3	0	0	0	3	0.011320754717000002	0.2
d__Bacteria	k__norank_d__Bacteria	p__Bacillota	c__Bacilli	o__Erysipelotrichales	f__Erysipelotrichaceae	g__Faecalibaculum	s__uncultured_bacterium_g__Faecalibaculum	ASV3808	0	2	0	0	0	2	0.00754716981132	0.2
d__Bacteria	k__norank_d__Bacteria	p__Bacillota	c__Bacilli	o__Erysipelotrichales	f__Erysipelotrichaceae	g__Faecalibaculum	s__uncultured_bacterium_g__Faecalibaculum	ASV3811	0	1	0	0	0	1	0.00377358490566	0.2
d__Bacteria	k__norank_d__Bacteria	p__Bacillota	c__Bacilli	o__Erysipelotrichales	f__Erysipelotrichaceae	g__Faecalibaculum	s__uncultured_bacterium_g__Faecalibaculum	ASV5275	0	0	0	0	2	2	0.00754716981132	0.2
d__Bacteria	k__norank_d__Bacteria	p__Bacillota	c__Bacilli	o__Erysipelotrichales	f__Erysipelotrichaceae	g__Faecalibaculum	s__uncultured_bacterium_g__Faecalibaculum	ASV5290	0	0	0	0	1	1	0.00377358490566	0.2
d__Bacteria	k__norank_d__Bacteria	p__Bacillota	c__Bacilli	o__Erysipelotrichales	f__Erysipelotrichaceae	g__Faecalibaculum	s__uncultured_bacterium_g__Faecalibaculum	ASV963	5	0	0	0	0	5	0.0188679245283	0.2
d__Bacteria	k__norank_d__Bacteria	p__Bacillota	c__Bacilli	o__Erysipelotrichales	f__Erysipelotrichaceae	g__norank_f__Erysipelotrichaceae	s__unidentified_f__Erysipelotrichaceae	ASV445	0	2	0	0	0	2	0.00754716981132	0.2
d__Bacteria	k__norank_d__Bacteria	p__Bacillota	c__Bacilli	o__Erysipelotrichales	f__Erysipelotrichaceae	g__norank_f__Erysipelotrichaceae	s__unidentified_f__Erysipelotrichaceae	ASV680	0	0	0	2	0	2	0.00754716981132	0.2
d__Bacteria	k__norank_d__Bacteria	p__Bacillota	c__Bacilli	o__Erysipelotrichales	f__Erysipelotrichaceae	g__unclassified_f__Erysipelotrichaceae	s__unclassified_f__Erysipelotrichaceae	ASV3813	0	2	0	0	0	2	0.00754716981132	0.2
d__Bacteria	k__norank_d__Bacteria	p__Bacillota	c__Bacilli	o__Erysipelotrichales	f__Erysipelotrichaceae	g__unclassified_f__Erysipelotrichaceae	s__unclassified_f__Erysipelotrichaceae	ASV5272	0	0	0	0	4	4	0.0150943396226	0.2
d__Bacteria	k__norank_d__Bacteria	p__Bacillota	c__Bacilli	o__Erysipelotrichales	f__Erysipelotrichaceae	g__unclassified_f__Erysipelotrichaceae	s__unclassified_f__Erysipelotrichaceae	ASV5273	0	0	0	0	4	4	0.0150943396226	0.2
d__Bacteria	k__norank_d__Bacteria	p__Bacillota	c__Bacilli	o__Lactobacillales	f__Enterococcaceae	g__Enterococcus	s__unclassified_g__Enterococcus	ASV421	0	0	0	1	0	1	0.00377358490566	0.2
d__Bacteria	k__norank_d__Bacteria	p__Bacillota	c__Bacilli	o__Lactobacillales	f__Lactobacillaceae	g__Lactobacillus	s__unclassified_g__Lactobacillus	ASV5277	0	0	0	0	2	2	0.00754716981132	0.2
d__Bacteria	k__norank_d__Bacteria	p__Bacillota	c__Bacilli	o__Lactobacillales	f__Lactobacillaceae	g__Lactobacillus	s__unclassified_g__Lactobacillus	ASV5286	0	0	0	0	1	1	0.00377358490566	0.2
d__Bacteria	k__norank_d__Bacteria	p__Bacillota	c__Bacilli	o__Lactobacillales	f__Lactobacillaceae	g__Lactobacillus	s__unclassified_g__Lactobacillus	ASV5727	0	0	0	5	0	5	0.0188679245283	0.2
d__Bacteria	k__norank_d__Bacteria	p__Bacillota	c__Bacilli	o__Lactobacillales	f__Lactobacillaceae	g__Ligilactobacillus	s__unclassified_g__Ligilactobacillus	ASV3802	0	3	0	0	0	3	0.011320754717000002	0.2
d__Bacteria	k__norank_d__Bacteria	p__Bacillota	c__Bacilli	o__Lactobacillales	f__Lactobacillaceae	g__Ligilactobacillus	s__unclassified_g__Ligilactobacillus	ASV3807	0	3	0	0	0	3	0.011320754717000002	0.2
d__Bacteria	k__norank_d__Bacteria	p__Bacillota	c__Bacilli	o__Lactobacillales	f__Lactobacillaceae	g__Limosilactobacillus	s__uncultured_bacterium_g__Limosilactobacillus	ASV5731	0	0	0	1	0	1	0.00377358490566	0.2
d__Bacteria	k__norank_d__Bacteria	p__Bacillota	c__Bacilli	o__Lactobacillales	f__Lactobacillaceae	g__Limosilactobacillus	s__uncultured_bacterium_g__Limosilactobacillus	ASV966	2	0	0	0	0	2	0.00754716981132	0.2
d__Bacteria	k__norank_d__Bacteria	p__Bacillota	c__Bacilli	o__Lactobacillales	f__Lactobacillaceae	g__unclassified_f__Lactobacillaceae	s__unclassified_f__Lactobacillaceae	ASV5728	0	0	0	2	0	2	0.00754716981132	0.2
d__Bacteria	k__norank_d__Bacteria	p__Bacillota	c__Clostridia	o__Clostridia_UCG-014	f__norank_o__Clostridia_UCG-014	g__norank_o__Clostridia_UCG-014	s__unclassified_g__norank_o__Clostridia_UCG-014	ASV12	0	0	0	0	8	8	0.0301886792453	0.2
d__Bacteria	k__norank_d__Bacteria	p__Bacillota	c__Clostridia	o__Clostridia_UCG-014	f__norank_o__Clostridia_UCG-014	g__norank_o__Clostridia_UCG-014	s__unclassified_g__norank_o__Clostridia_UCG-014	ASV678	0	0	4	0	0	4	0.0150943396226	0.2
d__Bacteria	k__norank_d__Bacteria	p__Bacillota	c__Clostridia	o__Clostridiales	f__Clostridiaceae	g__Clostridium	s__unclassified_g__Clostridium	ASV5724	0	0	0	5	0	5	0.0188679245283	0.2
d__Bacteria	k__norank_d__Bacteria	p__Bacillota	c__Clostridia	o__Clostridiales	f__Clostridiaceae	g__Clostridium	s__unclassified_g__Clostridium	ASV960	6	0	0	0	0	6	0.022641509434000003	0.2
d__Bacteria	k__norank_d__Bacteria	p__Bacillota	c__Clostridia	o__Clostridiales	f__Clostridiaceae	g__Clostridium	s__unclassified_g__Clostridium	ASV962	6	0	0	0	0	6	0.022641509434000003	0.2
d__Bacteria	k__norank_d__Bacteria	p__Bacillota	c__Clostridia	o__Lachnospirales	f__Defluviitaleaceae	g__Defluviitaleaceae_UCG-011	s__unclassified_g__Defluviitaleaceae_UCG-011	ASV461	0	3	0	0	0	3	0.011320754717000002	0.2
d__Bacteria	k__norank_d__Bacteria	p__Bacillota	c__Clostridia	o__Lachnospirales	f__Lachnospiraceae	g__Blautia	s__unclassified_g__Blautia	ASV3805	0	1	0	0	0	1	0.00377358490566	0.2
d__Bacteria	k__norank_d__Bacteria	p__Bacillota	c__Clostridia	o__Lachnospirales	f__Lachnospiraceae	g__Faecalimonas	s__uncultured_bacterium_g__Faecalimonas	ASV83	0	0	0	5	0	5	0.0188679245283	0.2
d__Bacteria	k__norank_d__Bacteria	p__Bacillota	c__Clostridia	o__Lachnospirales	f__Lachnospiraceae	g__Lachnospiraceae_NK4A136_group	s__uncultured_Clostridiales_bacterium_g__Lachnospiraceae_NK4A136_group	ASV194	0	0	0	2	0	2	0.00754716981132	0.2
d__Bacteria	k__norank_d__Bacteria	p__Bacillota	c__Clostridia	o__Lachnospirales	f__Lachnospiraceae	g__unclassified_f__Lachnospiraceae	s__unclassified_f__Lachnospiraceae	ASV228	0	0	0	5	0	5	0.0188679245283	0.2
d__Bacteria	k__norank_d__Bacteria	p__Bacillota	c__Clostridia	o__Lachnospirales	f__Lachnospiraceae	g__unclassified_f__Lachnospiraceae	s__unclassified_f__Lachnospiraceae	ASV286	2	0	0	0	0	2	0.00754716981132	0.2
d__Bacteria	k__norank_d__Bacteria	p__Bacillota	c__Clostridia	o__Lachnospirales	f__Lachnospiraceae	g__unclassified_f__Lachnospiraceae	s__unclassified_f__Lachnospiraceae	ASV464	0	1	0	0	0	1	0.00377358490566	0.2
d__Bacteria	k__norank_d__Bacteria	p__Bacillota	c__Clostridia	o__Lachnospirales	f__Lachnospiraceae	g__unclassified_f__Lachnospiraceae	s__unclassified_f__Lachnospiraceae	ASV467	1	0	0	0	0	1	0.00377358490566	0.2
d__Bacteria	k__norank_d__Bacteria	p__Bacillota	c__Clostridia	o__Lachnospirales	f__Lachnospiraceae	g__unclassified_f__Lachnospiraceae	s__unclassified_f__Lachnospiraceae	ASV5732	0	0	0	1	0	1	0.00377358490566	0.2
d__Bacteria	k__norank_d__Bacteria	p__Bacillota	c__Clostridia	o__Lachnospirales	f__Lachnospiraceae	g__unclassified_f__Lachnospiraceae	s__unclassified_f__Lachnospiraceae	ASV685	1	0	0	0	0	1	0.00377358490566	0.2
d__Bacteria	k__norank_d__Bacteria	p__Bacillota	c__Clostridia	o__Lachnospirales	f__Lachnospiraceae	g__unclassified_f__Lachnospiraceae	s__unclassified_f__Lachnospiraceae	ASV776	0	0	3	0	0	3	0.011320754717000002	0.2
d__Bacteria	k__norank_d__Bacteria	p__Bacillota	c__Clostridia	o__Lachnospirales	f__Lachnospiraceae	g__unclassified_f__Lachnospiraceae	s__unclassified_f__Lachnospiraceae	ASV813	0	1	0	0	0	1	0.00377358490566	0.2
d__Bacteria	k__norank_d__Bacteria	p__Bacillota	c__Clostridia	o__Oscillospirales	f__Oscillospiraceae	g__Colidextribacter	s__unclassified_g__Colidextribacter	ASV114	4	0	0	0	0	4	0.0150943396226	0.2
d__Bacteria	k__norank_d__Bacteria	p__Bacillota	c__Clostridia	o__Oscillospirales	f__Oscillospiraceae	g__Colidextribacter	s__unclassified_g__Colidextribacter	ASV658	1	0	0	0	0	1	0.00377358490566	0.2
d__Bacteria	k__norank_d__Bacteria	p__Bacillota	c__Clostridia	o__Oscillospirales	f__Oscillospiraceae	g__Colidextribacter	s__unclassified_g__Colidextribacter	ASV969	3	0	0	0	0	3	0.011320754717000002	0.2
d__Bacteria	k__norank_d__Bacteria	p__Bacillota	c__Clostridia	o__Oscillospirales	f__Oscillospiraceae	g__Colidextribacter	s__uncultured_Clostridiales_bacterium_g__Colidextribacter	ASV1460	0	0	0	1	0	1	0.00377358490566	0.2
d__Bacteria	k__norank_d__Bacteria	p__Bacillota	c__Clostridia	o__Oscillospirales	f__Oscillospiraceae	g__unclassified_f__Oscillospiraceae	s__unclassified_f__Oscillospiraceae	ASV224	1	0	0	0	0	1	0.00377358490566	0.2
d__Bacteria	k__norank_d__Bacteria	p__Bacillota	c__Clostridia	o__Oscillospirales	f__Ruminococcaceae	g__unclassified_f__Ruminococcaceae	s__unclassified_f__Ruminococcaceae	ASV517	0	0	3	0	0	3	0.011320754717000002	0.2
d__Bacteria	k__norank_d__Bacteria	p__Bacillota	c__Clostridia	o__Oscillospirales	f__[Eubacterium]_coprostanoligenes_group	g__norank_f__[Eubacterium]_coprostanoligenes_group	s__unclassified_g__norank_f__[Eubacterium]_coprostanoligenes_group	ASV235	0	0	0	0	1	1	0.00377358490566	0.2
d__Bacteria	k__norank_d__Bacteria	p__Bacillota	c__Clostridia	o__Peptostreptococcales-Tissierellales	f__Anaerovoracaceae	g__Anaerovorax	s__uncultured_bacterium_g__Anaerovorax	ASV73	0	0	0	0	3	3	0.011320754717000002	0.2
d__Bacteria	k__norank_d__Bacteria	p__Bacillota	c__Clostridia	o__Peptostreptococcales-Tissierellales	f__Anaerovoracaceae	g__[Eubacterium]_brachy_group	s__uncultured_bacterium_g__[Eubacterium]_brachy_group	ASV58	0	2	0	0	0	2	0.00754716981132	0.2
d__Bacteria	k__norank_d__Bacteria	p__Bacillota	c__Clostridia	o__Peptostreptococcales-Tissierellales	f__Anaerovoracaceae	g__unclassified_f__Anaerovoracaceae	s__unclassified_f__Anaerovoracaceae	ASV43	0	8	0	0	0	8	0.0301886792453	0.2
d__Bacteria	k__norank_d__Bacteria	p__Bacillota	c__Clostridia	o__Peptostreptococcales-Tissierellales	f__Peptostreptococcaceae	g__Terrisporobacter	s__unclassified_g__Terrisporobacter	ASV39	0	7	0	0	0	7	0.0264150943396	0.2
d__Bacteria	k__norank_d__Bacteria	p__Bacillota	c__unclassified_p__Bacillota	o__unclassified_p__Bacillota	f__unclassified_p__Bacillota	g__unclassified_p__Bacillota	s__unclassified_p__Bacillota	ASV3497	0	0	9	0	0	9	0.0339622641509	0.2
d__Bacteria	k__norank_d__Bacteria	p__Bacillota	c__unclassified_p__Bacillota	o__unclassified_p__Bacillota	f__unclassified_p__Bacillota	g__unclassified_p__Bacillota	s__unclassified_p__Bacillota	ASV5725	0	0	0	7	0	7	0.0264150943396	0.2
d__Bacteria	k__norank_d__Bacteria	p__Bacillota	c__unclassified_p__Bacillota	o__unclassified_p__Bacillota	f__unclassified_p__Bacillota	g__unclassified_p__Bacillota	s__unclassified_p__Bacillota	ASV970	1	0	0	0	0	1	0.00377358490566	0.2
d__Bacteria	k__norank_d__Bacteria	p__Bacteroidota	c__Bacteroidia	o__Bacteroidales	f__Bacteroidaceae	g__Bacteroides	s__unclassified_g__Bacteroides	ASV44	1	0	0	0	0	1	0.00377358490566	0.2
d__Bacteria	k__norank_d__Bacteria	p__Bacteroidota	c__Bacteroidia	o__Bacteroidales	f__Bacteroidaceae	g__Bacteroides	s__unclassified_g__Bacteroides	ASV964	3	0	0	0	0	3	0.011320754717000002	0.2
d__Bacteria	k__norank_d__Bacteria	p__Bacteroidota	c__Bacteroidia	o__Bacteroidales	f__Muribaculaceae	g__norank_f__Muribaculaceae	s__unclassified_g__norank_f__Muribaculaceae	ASV1326	0	0	0	0	1	1	0.00377358490566	0.2
d__Bacteria	k__norank_d__Bacteria	p__Bacteroidota	c__Bacteroidia	o__Bacteroidales	f__Muribaculaceae	g__norank_f__Muribaculaceae	s__uncultured_Bacteroidales_bacterium_f__Muribaculaceae	ASV479	0	0	0	0	4	4	0.0150943396226	0.2
d__Bacteria	k__norank_d__Bacteria	p__Bacteroidota	c__Bacteroidia	o__Bacteroidales	f__Muribaculaceae	g__norank_f__Muribaculaceae	s__uncultured_bacterium_f__Muribaculaceae	ASV1290	0	0	0	0	1	1	0.00377358490566	0.2
d__Bacteria	k__norank_d__Bacteria	p__Bacteroidota	c__Bacteroidia	o__Bacteroidales	f__Muribaculaceae	g__norank_f__Muribaculaceae	s__uncultured_bacterium_f__Muribaculaceae	ASV1325	0	0	19	0	0	19	0.0716981132075	0.2
d__Bacteria	k__norank_d__Bacteria	p__Bacteroidota	c__Bacteroidia	o__Bacteroidales	f__Muribaculaceae	g__norank_f__Muribaculaceae	s__uncultured_bacterium_f__Muribaculaceae	ASV148	3	0	0	0	0	3	0.011320754717000002	0.2
d__Bacteria	k__norank_d__Bacteria	p__Bacteroidota	c__Bacteroidia	o__Bacteroidales	f__Muribaculaceae	g__norank_f__Muribaculaceae	s__uncultured_bacterium_f__Muribaculaceae	ASV3498	0	0	4	0	0	4	0.0150943396226	0.2
d__Bacteria	k__norank_d__Bacteria	p__Bacteroidota	c__Bacteroidia	o__Bacteroidales	f__Muribaculaceae	g__norank_f__Muribaculaceae	s__uncultured_bacterium_f__Muribaculaceae	ASV4087	0	0	0	2	0	2	0.00754716981132	0.2
d__Bacteria	k__norank_d__Bacteria	p__Bacteroidota	c__Bacteroidia	o__Bacteroidales	f__Muribaculaceae	g__norank_f__Muribaculaceae	s__uncultured_bacterium_f__Muribaculaceae	ASV431	0	0	0	0	1	1	0.00377358490566	0.2
d__Bacteria	k__norank_d__Bacteria	p__Bacteroidota	c__Bacteroidia	o__Bacteroidales	f__Muribaculaceae	g__norank_f__Muribaculaceae	s__uncultured_bacterium_f__Muribaculaceae	ASV480	0	0	0	1	0	1	0.00377358490566	0.2
d__Bacteria	k__norank_d__Bacteria	p__Bacteroidota	c__Bacteroidia	o__Bacteroidales	f__Muribaculaceae	g__norank_f__Muribaculaceae	s__uncultured_bacterium_f__Muribaculaceae	ASV66	0	0	0	0	12	12	0.045283018867899996	0.2
d__Bacteria	k__norank_d__Bacteria	p__Bacteroidota	c__Bacteroidia	o__Bacteroidales	f__Muribaculaceae	g__norank_f__Muribaculaceae	s__uncultured_bacterium_f__Muribaculaceae	ASV683	0	0	0	0	1	1	0.00377358490566	0.2
d__Bacteria	k__norank_d__Bacteria	p__Bacteroidota	c__Bacteroidia	o__Bacteroidales	f__Muribaculaceae	g__norank_f__Muribaculaceae	s__uncultured_bacterium_f__Muribaculaceae	ASV990	0	0	0	1	0	1	0.00377358490566	0.2
d__Bacteria	k__norank_d__Bacteria	p__Bacteroidota	c__Bacteroidia	o__Bacteroidales	f__Muribaculaceae	g__norank_f__Muribaculaceae	s__uncultured_organism_f__Muribaculaceae	ASV57	0	0	0	0	1	1	0.00377358490566	0.2
d__Bacteria	k__norank_d__Bacteria	p__Bacteroidota	c__Bacteroidia	o__Bacteroidales	f__Muribaculaceae	g__norank_f__Muribaculaceae	s__unidentified_f__Muribaculaceae	ASV272	0	0	0	1	0	1	0.00377358490566	0.2
d__Bacteria	k__norank_d__Bacteria	p__Bacteroidota	c__Bacteroidia	o__Bacteroidales	f__Tannerellaceae	g__Parabacteroides	s__Parabacteroides_goldsteinii	ASV106	0	0	0	0	1	1	0.00377358490566	0.2
d__Bacteria	k__norank_d__Bacteria	p__Bacteroidota	c__Bacteroidia	o__Bacteroidales	f__Tannerellaceae	g__Parabacteroides	s__unclassified_g__Parabacteroides	ASV695	6	0	0	0	0	6	0.022641509434000003	0.2
d__Bacteria	k__norank_d__Bacteria	p__Bacteroidota	c__Bacteroidia	o__Bacteroidales	f__Tannerellaceae	g__Parabacteroides	s__unclassified_g__Parabacteroides	ASV697	0	0	0	0	2	2	0.00754716981132	0.2
d__Bacteria	k__norank_d__Bacteria	p__Pseudomonadota	c__Gammaproteobacteria	o__Burkholderiales	f__Sutterellaceae	g__Turicimonas	s__Burkholderiales_bacterium_YL45	ASV33	0	3	0	0	0	3	0.011320754717000002	0.2
d__Bacteria	k__norank_d__Bacteria	p__Verrucomicrobiota	c__Verrucomicrobiia	o__Verrucomicrobiales	f__Akkermansiaceae	g__Akkermansia	s__uncultured_bacterium_g__Akkermansia	ASV5726	0	0	0	5	0	5	0.0188679245283	0.2
d__Bacteria	k__norank_d__Bacteria	p__Verrucomicrobiota	c__Verrucomicrobiia	o__Verrucomicrobiales	f__Akkermansiaceae	g__Akkermansia	s__uncultured_bacterium_g__Akkermansia	ASV5730	0	0	0	2	0	2	0.00754716981132	0.2
